# Supplementary material for: In Vivo Expression of Chicken Gut Anaerobes Identifies Carbohydrate- or Amino Acid-Utilising, Motile or Type VI Secretion System-Expressing Bacteria
Source: Int J Mol Sci. 2024 Jun 13;25(12):6505. doi: 10.3390/ijms25126505 (PMC11204068; doi:10.3390/ijms25126505)
Supplement: Supplementary file 1 [file ijms-25-06505-s001.zip › Table S2.xlsx]

## Sheet: Table S2
Table S2. Individual proteins of individual strains in abundance percentage out of all recorded proteins expressed by given strain. Mind that absence of protein does not necesarily mean absence of expression since of the expressed proteins could remain undetected in the strains with low number of detected proteins. This is also a reason why when analysing the most characteristic expression for in…
	Total number of recorded proteins for each strain	789	952	110	386	326	248	358	687	88	646	235	162	83	92	102	181	205	135	758	263
	Number of hypothetical proteins (out of all detected)	241	293	12	80	52	54	70	191	6	99	17	16	2	2	4	18	26	20	36	36
Protein	Number of strains with given protein recorded as expressed	Bacteroides helcogenes ET71	Bacteroides mediterraneensis An793	Bacteroides plebeius ET8	Bacteroides caecigallinarum An428b	Bacteroides salanitronis An322	Bacteroides caecicola ET2	Bacteroides coprophilus ET5	Mediterranea massiliensis An502	Marsiella massiliensis ET9	Megamonas funiformis An805	Megamonas hypermegale An288	Megasphaera stantonii An771	Megasphaera elsdenii An838	Phascolarctobacterium sp. ET69	Succinatimonas hippei ET63	Sutterella massiliensis An829	Bifidobacterium saeculare An816	Campylobacter jejuni NCTC11168	E. coli	Blautia sp.
hypothetical protein	20	19.3909	18.2533	5.29426	14.9037	12.3305	8.05269	9.77207	20.2766	5.49985	7.55289	5.76764	4.41794	0.348946	0.181208	1.6986	3.20453	4.59704	11.5865	2.75424	8.87095
30S ribosomal protein S10	20	0.375943	0.625762	2.725	0.963182	0.702171	2.61167	2.53742	0.541287	1.6889	0.986691	1.60892	1.69379	4.7308	1.65307	1.27197	0.0858637	0.61295	1.15025	0.246922	1.91552
30S ribosomal protein S4	20	0.468437	0.538227	1.00894	0.900754	0.239422	2.28527	1.53003	0.433036	2.54595	1.18429	2.79454	1.85816	0.704799	0.691435	0.452081	0.46771	1.66476	0.676397	0.300601	0.75692
50S ribosomal protein L10	20	0.595735	0.592695	2.03306	1.32743	2.04404	1.27661	0.412615	0.993772	3.47108	0.652979	0.436924	0.120901	0.877969	0.469699	0.49253	0.954746	2.39075	0.0931417	0.254665	1.081
50S ribosomal protein L5	20	0.537546	0.393954	1.3311	0.832588	1.27326	1.13083	1.08692	0.486042	0.927058	0.73562	0.48644	0.624768	1.396	1.46748	0.308508	1.40812	3.974	3.57897	0.228569	1.11394
60 kDa chaperonin	19	0.279193	0.175518		0.198331	0.167923	0.0753797	0.195689	0.257852	0.196338	0.231105	0.233203	0.0992238	0.575238	0.276957	1.45722	0.747835	0.614522	1.61682	0.720372	0.673038
Elongation factor Tu	19	0.842569	1.01113	2.88251	2.07128	1.89641	2.02001	1.60112	0.942082	2.46439	0.758443	0.796419	4.17512	1.79834		16.8624	2.30032	0.506242	2.28267	3.37067	0.379968
30S ribosomal protein S13	19	0.296568	0.29825	0.689787	0.193019	0.261324	1.11893	0.751003	0.376798	1.52302	0.521547	0.943941	0.476667		1.22815	0.264352	0.877087	1.46203	0.917946	0.421696	0.592055
30S ribosomal protein S7	19	0.568371	0.320997	0.733444	0.786734	0.256489	0.74839	0.798534	0.400646		0.878067	0.81023	2.40872	6.88781	2.31387	0.719852	0.566921	4.10024	0.474664	0.370653	1.6122
50S ribosomal protein L6	19	0.491091	0.162682	2.29929	0.343144	0.723666	0.866269	1.00134	0.395828	4.87691	0.605429	0.543138	0.323074		0.149684	1.23364	0.824437	0.698558	1.24799	0.587251	1.47234
Glyceraldehyde-3-phosphate dehydrogenase	19	2.68884	6.03449	5.5183	1.31092	2.39714	1.55658	1.02089	1.19462	2.79221	0.962402	1.30022	1.28183	1.13251	1.22347	3.69495	0.669202	1.54389		2.88639	1.115
30S ribosomal protein S2	18	0.315393	0.253061	0.259597	0.486018	0.254191	0.752532	0.599986	0.30792	0.299261	0.621885	0.7022	1.2396	0.96109	0.413601		0.122833	1.40932		0.224827	0.276315
30S ribosomal protein S9	18	0.447318	0.275797	1.13168	0.738899	0.633208	0.568489	0.893282	0.252894	3.66477	0.486395	0.152415	0.860257	0.192218	2.56708			0.597429	1.95164	0.229662	0.2134
50S ribosomal protein L14	18	0.323766	0.663501		0.49132	0.188392	1.42827	1.30339	0.154569		0.651933	1.12812	0.586667	2.25305	0.167475	0.357959	0.289966	1.37972	0.364169	0.296673	0.312666
50S ribosomal protein L2	18	0.103383	0.427562	0.424484	0.6137	0.167	1.06618	0.909868	0.212652		0.553127	0.994356	0.536801	0.590634		0.0460422	0.192959	0.644725	0.402433	0.101262	0.0740445
ATP synthase subunit alpha	18	0.130129	0.157147	0.0547657	0.11749	0.248036	0.162425	0.209086	0.104904	0.451049	0.292824	0.183909	0.157574		0.446599	3.83079	1.1723	0.129282	0.901578	0.575524
DNA-directed RNA polymerase subunit alpha	18	0.235602	0.376141	0.219478	0.49132	0.283984	0.0551262	0.310642	0.377109	0.336314	0.169521	0.415137	0.192698		0.421711		0.221099	0.37777	0.659178	0.319299	0.717466
DNA-directed RNA polymerase subunit beta'	18	0.047073	0.198967	0.0405757	0.244112	0.0532108	0.162425	0.256957	0.0833292	0.0439334	0.135714	0.372348	0.537053	0.484612	0.311431		0.042695	0.288558		0.102169	0.0492179
Elongation factor G	18	0.362522	0.308326	0.470977	0.555661	0.560691	1.01096	0.792224	0.444494		0.405953	0.414594	0.563767	0.579808	0.402785		1.04293	0.685105	0.0857281	0.276445	0.434845
Glutamine synthetase	18	0.276962	0.393544	0.854428	1.07361	1.53568	0.224588	0.232564	0.460813		1.02305	1.23444	1.63245	0.709448	0.540526	0.212665		0.633862	0.435574	0.0872365	0.13401
30S ribosomal protein S3	17	0.143855	0.15764		0.411455	0.406504	0.224588	0.259606	0.219059		0.465537	0.626964	0.702094	0.562801		1.60027	0.220252	1.22001	1.36654	0.256276	0.214746
30S ribosomal protein S5	17	0.266713	0.149839			0.47398	1.06384	0.484199	0.280209		1.15524	1.43824	0.835383	2.78485	0.574391	1.52254	0.437056	0.601163	0.352608	0.569445	1.43635
30S ribosomal protein S8	17	0.52909	0.199937		0.412559	0.618707	1.00679	0.692241	0.477731	1.13936	0.870342	0.808594	2.03021	2.69105	1.28989			1.02015	1.86532	0.153108	1.51225
50S ribosomal protein L22	17	0.19056	0.40068	0.751101	0.914		0.606388	1.24661	0.51306	0.801591	0.385628	0.127673	1.81352	1.46328		0.84307	1.26342	2.14196		0.562943	0.745024
50S ribosomal protein L4	17	0.275765	0.245191		0.478391	0.0969505	0.718091	1.06151	0.428838		0.371423	1.11266	1.44789	3.19899		2.41398	0.450785	0.874418	0.50817	0.440112	1.3972
50S ribosomal protein L7/L12	17	0.872713	0.537502	2.66534	1.14576	1.41839	2.07385	1.29323	0.880474	1.52302	0.91995	1.24324	1.02667		0.55371		0.636765	2.27211		0.402102	0.475417
Fructose-bisphosphate aldolase	17	0.404208	0.445312	2.2485	0.453074	1.46358	1.35759	0.578429	0.663345	1.07881	0.231257	0.288755	0.236906	0.467072	0.286531	0.417073				0.385022	1.18191
Phosphoglycerate kinase	17	0.288374	0.434532	1.66341	0.762839	1.03257	0.924814	0.415028	0.562738	0.719307	0.376488	0.881332	0.387006	0.317918		0.257931		0.743583		0.568606	0.296986
Ribose-phosphate pyrophosphokinase	17	0.142277	0.288344		0.389515	0.527673	0.160343	0.365304	0.419616	1.16179	0.125468	0.0606839	0.418069	1.16768	0.234849		0.790135	0.113494	0.479273	0.180469
50S ribosomal protein L1	16	0.184448	0.38041		0.710508	0.436695	1.19579	1.12165	0.291457		0.638251	0.360102		2.93981		0.368532	0.880568	1.56825	1.52544	0.538714	0.360286
50S ribosomal protein L11	16	0.602703	0.522907	2.75915	0.955902	1.8264	1.2994	1.26061	0.817211	2.48274	0.307112	0.318729	0.348984				0.371075		0.525161	0.163531	0.209049
50S ribosomal protein L15	16	0.627137	0.315471		1.00422	0.205365	0.952603	2.23778	0.486042	0.864419	0.786884	0.808011	0.827261		0.139944		1.25904		1.99359	0.245729	0.985696
50S ribosomal protein L16	16	0.29298	0.310575		0.453526	0.141697	1.20854	1.04045	0.34968	0.900943	0.493671	1.10415	2.0939	0.974723			0.833127	3.01014		0.268315	0.21524
50S ribosomal protein L18	16	0.422949	0.453494		1.00438	0.20173	1.65013	1.91904	0.353361	1.87038	0.698074	0.542877	1.30472			0.213289	1.08737		0.878531	0.113414	0.142121
50S ribosomal protein L19	16	0.437861	0.535321	1.6095	0.762176		1.73437	2.05563	0.295114		0.844628	1.01912	1.93977		0.662982		2.01326	0.782	0.502018	0.355773	0.407084
DNA-directed RNA polymerase subunit beta	16	0.0877953	0.145709		0.193627	0.0319097	0.121755	0.239049	0.195978		0.0941079	0.0923188	0.0846109	0.14221	0.0933716		0.0223171	0.113351		0.122773	0.0472998
Pyruvate:ferredoxin oxidoreductase	16	0.261846	0.248416	0.427843	0.429438	0.365497	0.295518	0.350542	0.253742	0.125215	0.230342	0.22011	0.905235	3.49971	0.104869				0.243496		1.07503
DNA-binding protein HU	16	0.971038	0.12514			0.9185	1.39936	2.21738	0.738565		0.922577	1.20377	0.875218	2.44451	1.62863	0.479901	4.13042		5.28912	1.86754	2.03873
Inosine-5'-monophosphate dehydrogenase	16	0.164485	0.157712	0.354025	0.165108	0.237292		0.192722	0.254919	0.0879271	0.596482	0.167856		0.154567	0.28434		1.11228	0.316892		0.0566487	0.232855
50S ribosomal protein L13	15	0.16685	0.104202			0.165545		0.360776	0.169257		0.599243	0.69258	1.07238		0.469699	1.53771	0.333163	0.580989	1.20787	0.241403	0.476205
Bifunctional purine biosynthesis protein PurH	15	0.14857	0.322938		0.460487	0.691556	0.473554	0.365503	0.242141		0.395865	0.301494		0.559441	0.314337		0.171063	0.035493		0.0438968	0.149624
Chaperone protein DnaK	15	0.123173	0.128112		0.279099	0.440665	0.0716206	0.099189	0.130891		0.0488567				0.0332767	0.0484372	0.243731	0.0929333	0.178285	0.502628	0.316766
Phosphoribosylaminoimidazole-succinocarboxamide synthase	15	0.151635	0.294635		0.387267	0.0964888	0.259881	0.376697	0.2649		0.479312	0.829603			0.461738	0.105741	0.729553	0.615591		0.326602	0.0959931
Triosephosphate isomerase	14	0.465834	0.417399	0.807958	0.495235	0.817368	0.452979	0.345581	0.478606		0.456006	0.808934	0.512754			0.0736856				0.568068	0.271571
1,4-alpha-glucan branching enzyme GlgB	14	0.0935929	0.116427	0.410784	0.140325	0.109794	0.115223		0.111355		0.208402	0.435702	0.0261599			0.0343258		0.462927		0.0364543	0.140581
Carbamoyl-phosphate synthase large chain	14	0.100318	0.257006	0.337186	0.155931	0.193274	0.143975	0.121146	0.264433		0.100368	0.137331	0.0628278					0.0555741		0.0772914	0.00323484
CTP synthase	14	0.0514366	0.111309		0.101589	0.0571316	0.145328	0.111168	0.098992		0.0891991	0.194253	0.292648			0.0227276	0.194017	0.069574		0.0507239
Fumarate reductase flavoprotein subunit	14	0.145095	0.769535	0.724276	0.417622	0.287822	0.503026	0.574363	0.185386		0.647676	0.736196				0.46969	4.38327		0.167529	0.163479
Fumarate reductase iron-sulfur subunit	14	0.216109	0.258606	0.403979	0.226086	0.73664	0.742886	0.659745	0.263663		0.408418	0.223809				0.175386	1.08197		0.245801	0.199403
NAD(P)-specific glutamate dehydrogenase	14	0.345369	0.143629	0.522001	0.547756	0.439252	0.450694	0.89689	0.460702	1.19788	0.454659			0.361747		1.16456		0.440137			1.82369
Phosphoenolpyruvate carboxykinase (ATP)	14	0.613968	1.50024	2.65839	1.25498	2.43815	1.2775	1.14967	0.750267	2.22356	0.220512	0.444058				1.6039				0.20887	1.44597
Reverse rubrerythrin-1	14	0.185698	0.252024	0.633247	0.369161	0.193769	0.766224	0.762413	0.295513		0.439425	1.05524	0.540733	0.546193	3.83804						1.03069
50S ribosomal protein L23	13	0.105628	0.0771045		0.253337		0.710611	0.0821409	0.12607		0.570149	0.392628	0.475887			0.588558	0.669997			3.84812	0.753097
Glucose-6-phosphate isomerase	13	0.306092	0.16232		0.409251	0.174873		0.193618	0.299052	0.235866	0.279361	0.501777	0.158762					0.485186		0.0886237	0.632897
3-oxoacyl-[acyl-carrier-protein] reductase FabG	13	0.323224	0.0987244	2.27797	0.675565	1.24599		0.27027	0.449588	0.60184	0.161004	0.147832					0.78035			0.0815741	0.0916275
Argininosuccinate synthase	13	0.119941	0.223789		0.249336	0.202121		0.0490393	0.105052		0.216558	0.208574	0.392781			0.0762679	0.898371			0.0296854	0.0466323
ATP synthase subunit beta	13	0.531657							0.194762		0.554683	0.418332	0.199026	0.820592	1.51829	0.449399	1.13627	0.398346	0.748438	0.735585	0.0376112
Malate dehydrogenase	13	0.325785	0.559128	1.5225	0.592387	1.54404	1.67986	1.00641	0.630698	1.09842	1.11571	2.0276				2.56198				0.45011
Propionyl-CoA carboxylase beta chain	13	0.131956	0.272966	0.36424	0.245875	0.218317	0.369825	0.228787	0.218446	0.450183	0.404537	0.758541			3.07015						0.61665
Rubrerythrin	13	0.455166	0.50711		0.619268	0.303412	0.781672	0.533916	0.277246			0.349116	0.427229	0.488599	1.73967	0.914576					0.399376
UDP-glucose 4-epimerase	13	0.350408	0.359177	0.294764	0.573445	0.161983	0.489165	0.126077	0.537415		0.212203	0.0597617						0.243328		0.0621593	0.630966
30S ribosomal protein S12	12	0.172201	0.223537	0.858402	0.645316	0.245723	0.5727	0.647319	0.194709	3.21527		0.0898816	1.05469	0.609472
50S ribosomal protein L17	12		0.380735				1.0474	0.920765			0.586548	1.1434	1.35798	2.11955			0.458576	1.06873	0.126577	0.182846	0.837715
2,3-bisphosphoglycerate-independent phosphoglycerate mutase	12	0.06432	0.100524		0.101871	0.0351086	0.0541418	0.0936894	0.0327621		0.144674	0.149581	0.0617621							0.126928	0.141955
Adenylosuccinate lyase	12	0.0672659	0.214791		0.294901	0.135385		0.0704065	0.158962		0.440841	0.762481	0.187256	0.406787					0.0670114	0.0266746
Adenylosuccinate synthetase	12	0.121959	0.184848		0.339383	0.138045	0.269426	0.325464	0.251685		0.128317				0.446599		0.552748			0.197095	0.0489565
Branched-chain-amino-acid aminotransferase	12	0.103117	0.08566		0.159425	0.119544	0.134157	0.116306	0.087					0.439678				0.141073	0.974311	0.0357858	0.381351
Ferredoxin-dependent glutamate synthase 1	12	0.0894385	0.187656	0.230845	0.446788	0.212051		0.185881	0.170796	0.229118			0.241643			0.0738309			0.0593965		0.192908
Phosphate-binding protein PstS	12	0.0443164	0.430276		0.255515	0.270045		0.0558465			0.435854	0.697423	1.37406	0.641824	2.01539		0.677822			0.258868
Phosphoribosylformylglycinamidine synthase	12	0.0569138	0.152605	0.0234583	0.0853345	0.0636803		0.0734875	0.0810279		0.0382078						0.0100882	0.023196		0.0418404	0.0234868
Phosphoserine aminotransferase	12	0.174869	0.264358	0.488276	0.652793	0.369964	0.229951	0.233174	0.263694	0.961006	0.0830024	0.201737								0.164951
Serine hydroxymethyltransferase	12	0.159872	0.114947		0.126867	0.356737	0.0640551	0.259149	0.249912	0.450472	0.117964	0.0678454							0.375604	0.13524
Threonine--tRNA ligase	12	0.135282	0.231809	0.313928	0.296998	0.199651	0.471687	0.482165	0.262077								0.0484411	0.245731		0.0654513	0.0105724
Trigger factor	12	0.216492	0.17285		0.325719	0.0565364	0.0609095	0.19233	0.143549		0.100704	0.0914493	0.118761					0.105467		0.24061
30S ribosomal protein S6	11	0.835325	0.401047		0.704938	0.770862	0.909582				0.493029					0.538594	0.445626		0.94781	0.126616	0.711801
50S ribosomal protein L25	11	0.158286	0.115028	0.292637	0.416767	0.396555		0.660463	0.190846							0.394024		0.582946	1.74719	0.199982
50S ribosomal protein L9	11	0.250789	0.187248		0.344584	0.220985	0.640981	0.926152	0.294496		0.0420825						2.04776	0.487429		0.512073
2-oxoglutarate oxidoreductase subunit KorA	11	0.136776	0.109171		0.192974	0.053366		0.06411	0.263082	0.207685	0.174421	0.0591326			0.179227				0.0791953
4-hydroxy-tetrahydrodipicolinate synthase	11	0.0284102	0.0413742	0.100246	0.0374015	0.070113		0.0929271	0.104541	0.867349	0.100828									0.0568039	0.767357
Alanine--tRNA ligase	11	0.0269249	0.0868446		0.074289	0.00871387		0.0542582	0.0511458		0.0699283	0.0805275					0.0706709			0.08205	0.0453687
ATP-dependent 6-phosphofructokinase	11	0.111078	0.209163		0.776362	0.820691	0.897591	0.532152	0.0847709		1.00085	1.22787		0.976107				0.048093
Bacterial non-heme ferritin	11	0.715709	0.364266	0.629806	0.503527	0.645007	0.310727	0.394276	0.723837					0.14699					0.798118	0.201051
Elongation factor P	11	0.118617	0.154461		0.287475		0.217719	0.314582	0.110962		0.171969	0.136644	0.169261				0.45415				0.0187446
Elongation factor Ts	11	0.222817					0.149384	0.314278			0.164415				0.315307	0.0854618	0.479673	0.25491	0.0414833	0.269608	0.100031
GGGtGRT protein	11			2.28492	0.498631	1.30954	0.511412		0.398207	1.83486	0.445847	0.742265		1.59896		0.691115					0.521195
Glucokinase	11	0.347571	0.140589	0.223542	0.175147	0.351782	0.280735		0.285064							0.383921		0.129981		0.0585617	0.0997117
GMP synthase [glutamine-hydrolyzing]	11	0.124737	0.178415		0.167258	0.0761754			0.112965		0.105288	0.087775				0.0358547	0.397387	0.258962		0.0884625
Histidine--tRNA ligase	11	0.0384986	0.130432		0.149131	0.0278946		0.120785	0.0538714		0.0967897	0.106748						0.171761		0.0339037	0.277254
Chaperone protein HtpG	11	0.131483	0.0308453		0.107138	0.0704595	0.0601045	0.0289059	0.0305878		0.00542999								0.231399	0.109869	0.0349773
L-arabinose isomerase	11	0.210768	0.228652		0.404275	0.444619	0.203942	0.220354	0.0354007		0.0644015	0.0568583						0.171421		0.130482
Leucine--tRNA ligase	11	0.040818	0.04765			0.0214647		0.0333779	0.0129405		0.0547634	0.0170644	0.0216889					0.0389417		0.0732902	0.0237222
Methionine--tRNA ligase	11	0.0256281	0.0694987		0.0357652		0.0275631	0.0290336	0.0634713		0.134807		0.0832249				0.0839208	0.023196		0.0473673
Phosphoglucomutase	11	0.211985	0.165622		0.172089	0.104807	0.187865	0.115365	0.0857246							0.0909102		0.646411		0.0708834	0.341975
Polyribonucleotide nucleotidyltransferase	11	0.0760693	0.304356	0.365796	0.333356	0.286226	0.407162	0.374616	0.360881		0.0295005							0.0934378		0.0746519
Protein RecA	11	0.0539994	0.187084		0.209057		0.0912188	0.276685	0.0852399		0.0446831		0.22618	0.244299	0.353289					0.0814457
Pyruvate kinase	11	0.00497074	0.184317	0.119222	0.233529			0.137069	0.0384833		0.883732	1.7436	0.253643					0.941821			0.0471556
Serine--tRNA ligase	11	0.0867096	0.119518	0.273312	0.0828523	0.137394	0.182345	0.148784	0.149297		0.080905							0.157314		0.0874339
Uridylate kinase	11	0.129696	0.0796177		0.045801	0.214647			0.0457209	0.903488	0.121009	0.128202					0.397076	0.290885		0.100943
Xylulose kinase	11	0.0305011	0.195668		0.436461	0.577225		0.251411	0.0746857	0.843256	0.0364767					0.106949		0.32125		0.0182774
50S ribosomal protein L3	10	0.155821	0.119432			0.0988422			0.164922		0.472983	0.276924			0.222778		0.123981			0.841241	0.564132
10 kDa chaperonin	10		0.202449		0.180151		0.454791	0.657127			0.19005				0.217361	0.96475			1.46373	0.911985	0.97761
Acetate kinase	10	0.222606	0.0984655		0.0711121	0.0378977		0.0197632	0.199617				0.224791					0.435071		0.290268	0.407461
Adenylate kinase	10	0.22522	0.0723031			0.294827			0.325597		0.293201	0.0918766	0.289939		0.443483		0.448312			0.232524
Aspartate-semialdehyde dehydrogenase	10	0.145728	0.218604		0.466462	0.293989	0.0541418	0.528049	0.328535		0.227977	0.0326604								0.108469
Aspartate--tRNA ligase	10	0.0702981	0.104759		0.133502		0.0621936	0.0672827	0.130342		0.104575	0.0936266	0.0599442							0.101207
Fumarate hydratase class I, anaerobic	10	0.177395	0.198817		0.167965	0.264417	0.2328	0.122312			0.0837219					0.196109	2.33115			0.121071
Galactokinase	10	0.210318	0.290625		0.351857		0.355306		0.249147		0.175909	0.0531215						0.0809257		0.0868415	0.419223
Glycogen phosphorylase	10	0.148911	0.348292		0.755369	0.260689	0.260336	0.267776	0.0850744		0.315265	0.682547									0.0190303
Meso-diaminopimelate D-dehydrogenase	10	0.223746	0.0971196	0.705599	0.30728	0.5845	0.562785	0.514273	0.32238	0.641809											0.0370034
Orotate phosphoribosyltransferase	10	0.142147	0.426366		0.640346	0.888292	0.172433	0.280291	0.254484		0.16194						1.49628			0.0726805
Phenylalanine--tRNA ligase beta subunit	10	0.0308325	0.0930462		0.112045			0.0673155	0.053512		0.117686	0.124682					0.126029		0.038317	0.0417276
Polyphosphate kinase	10	0.0017344	0.106351		0.112433	0.0514654			0.00309616		0.11477	0.198316	0.0256352					0.135564		0.0144652
Protein translocase subunit SecA	10	0.0131738	0.0824522		0.0394131	0.0484421	0.0869027	0.0394276	0.0642153		0.022199						0.107023			0.0306821
Transketolase	10	0.222718	0.14765	0.151116	0.181225	0.994231		0.288782	0.146234		0.117653	0.080737						0.751023
Xylose isomerase	10	0.214661	0.573287	0.0992159	0.499733	0.867408		0.468091	0.0160927	0.292087								2.0826		0.13571
2-isopropylmalate synthase	9	0.0241564	0.116218		0.141082	0.0661181		0.158344	0.143002		0.0767073								0.0289815		0.103844
3-isopropylmalate dehydrogenase	9	0.01541	0.109684		0.145447	0.0502261	0.14172	0.133653	0.13857		0.0248938							0.333593
30S ribosomal protein S15	9		0.236712		0.60725		0.613201	0.575909	0.169732		0.391654		0.559167					1.24285			0.985156
50S ribosomal protein L27	9	0.0401802	0.0261787								0.489895	0.915913	0.559167			0.283578	0.660756			0.195138	1.39071
Amidophosphoribosyltransferase	9	0.0525653	0.163041			0.00807921	0.0777421	0.134795	0.126611		0.0685494	0.0294423								0.052552
Arginine--tRNA ligase	9	0.0413916	0.100702		0.0937975	0.0254556		0.0132086	0.102085		0.0801934									0.0402451	0.038334
ATP synthase subunit delta	9	0.0648067	0.250654			0.110123		0.0642842	0.027072		0.439397	0.0470748					0.241638			0.0499788
Cytosol non-specific dipeptidase	9	0.0897406	0.235973		0.105862		0.148201	0.21093	0.290703		0.195775	0.362049								0.0889185
Enoyl-[acyl-carrier-protein] reductase [NADH] FabI	9	0.0951636	0.249731		0.493044	0.604325		0.179845		0.374076							0.675112		0.40537	0.054867
Glycine--tRNA ligase	9	0.0681418	0.118993	0.282369	0.152759	0.226674	0.026596	0.161086	0.0939491									0.228561
Glycogen synthase	9	0.0326373	0.0586134					0.0187305	0.0790485		0.389285	0.480838	0.336201							0.0255002	0.201865
Isoleucine--tRNA ligase	9	0.0517786	0.0602708		0.162927			0.055337	0.0730485				0.153756				0.0509872	0.0173464		0.045976
Ketol-acid reductoisomerase (NAD(+))	9	0.225796	0.243314		0.303712	0.459851		0.261336	0.15755		0.665429		0.26627								0.740884
Na(+)-translocating NADH-quinone reductase subunit A	9	0.0214772	0.189796	0.547231	0.318975	0.332082	0.262768	0.26111	0.286775							0.207957
Pyruvate, phosphate dikinase	9	0.135043	0.0978242		0.0984267	0.145052	0.654623	0.182375	0.252484	1.26807											1.3867
Ribosome-recycling factor	9	0.19442	0.104082						0.201106		0.0286616			0.268692	0.655569	0.101168				0.173339	0.281169
Signal recognition particle protein	9	0.0420806	0.0374427			0.0344603		0.0968089	0.0766645		0.0640948							0.0350404	0.0998395	0.0561434
TonB-dependent receptor P3	9	3.5128	1.5032	2.26592	1.27908	1.17867	1.12538	1.79225	1.16198	3.40494
TonB-dependent receptor SusC	9	0.911121	0.321404	1.6052	0.0462549	0.514702	0.487824	0.176016	0.252949	0.779957
Transcription termination/antitermination protein NusA	9	0.0314951	0.13861		0.149046		0.0870413	0.122622	0.0549378		0.0357304							0.464055		0.0982917
Translation initiation factor IF-2	9	0.0447582	0.0724887		0.0749087		0.0327524	0.0717591	0.0674612		0.00577602								0.0595102	0.0546679
Valine--tRNA ligase	9	0.00807191	0.0970256		0.0432362			0.0224021	0.024139		0.0499848						0.0233967	0.116525		0.0488358
2-amino-3-ketobutyrate coenzyme A ligase	8	0.161738	0.212801	0.146318			0.297848	0.0696953	0.27681	0.538443										0.0166701
2-dehydro-3-deoxyphosphooctonate aldolase	8	0.174374	0.172202		0.197912	0.113783	0.102488		0.135763		0.131279									0.0895528
30S ribosomal protein S1	8	0.159901									0.236756	0.0444665				0.0896045	0.635072	0.33235		0.285875	0.142902
30S ribosomal protein S19	8		0.179133		0.212537						0.921742	0.785256	4.76828					1.4637		0.120194	0.503383
50S ribosomal protein L21	8	0.401802	0.319941				0.736328	0.563252			0.257398							0.89585		0.107357	0.480678
50S ribosomal protein L24	8	0.252039							0.0950074	1.48329	0.465968	0.434087	1.06508				0.208584			0.552891
5-dehydro-2-deoxygluconokinase	8		0.106154		0.134148	0.0223485		0.301505	0.120167	1.37563		0.655113									0.120968
Acyl carrier protein	8	0.0540887	0.335792		0.561509		0.991211	0.556031	0.15678										1.63482	0.595421
Asparagine--tRNA ligase	8	0.0425893	0.17679		0.0867964	0.0596599	0.0779085	0.126641	0.0157061											0.0688147
ATP phosphoribosyltransferase	8	0.157597	0.181077		0.477431	0.223748			0.218598		0.172729							0.220922		0.0443792
ATP synthase gamma chain	8	0.103844	0.1602			0.0255842	0.309382	0.0954995					0.0935193				0.571549			0.258144
ATP-dependent zinc metalloprotease FtsH	8	0.0191334	0.0233766		0.0202568			0.0115117			0.0149555						0.0196242	0.118148		0.0427273
Beta-galactosidase	8	0.124755	0.120339	0.0242842			0.0484852		0.134659		0.172414	0.146058								0.0745107
Caffeyl-CoA reductase-Etf complex subunit CarE	8	0.0863471	0.0285533			0.276445	0.201235	0.116306	0.0700244				1.06885	3.40467
Crotonobetainyl-CoA reductase	8	0.0679102	0.198484	0.0765081	0.204573	0.191409	0.184158	0.0902393	0.155773
Cysteine--tRNA ligase	8	0.0233225	0.0485076		0.0878784				0.026371		0.0820342		0.195302				0.028346			0.0359799
Dihydroorotate dehydrogenase B (NAD(+)), electron transfer subunit	8	0.0110011	0.119295	0.0758405	0.0672028	0.249002		0.0930141	0.0137805		0.107857
Ethylmalonyl-CoA/methylmalonyl-CoA epimerase	8	0.262045	0.127475				0.678793	0.441354	0.5369		0.498677	0.802514			2.61568
Formate-dependent phosphoribosylglycinamide formyltransferase	8	0.0543675	0.150385		0.0764135	0.0195334	0.0935303	0.0405426	0.0611811											0.0197461
Glutamate synthase [NADPH] small chain	8	0.0470861	0.0981407		0.363533	0.0795059		0.10514	0.163051						0.72078						0.0971568
Glutamate--tRNA ligase	8	0.0676261	0.07667		0.0478747	0.0698025			0.0835456		0.089993							0.0376462		0.0821706
Chaperone protein ClpB	8	0.07185	0.103969						0.097659							0.173298	0.0765932	0.059912	0.345613	0.165158
LL-diaminopimelate aminotransferase	8	0.0869424	0.133857		0.243269	0.192446			0.401664		0.139763	0.157183									0.236047
Lysine-sensitive aspartokinase 3	8	0.0859056	0.157518	0.065694	0.283153	0.270553		0.126024	0.258897							0.027544
Lysine--tRNA ligase	8	0.019812			0.267411	0.0571646			0.107402	0.18509	0.0748321	0.141288								0.102914
Malonyl CoA-acyl carrier protein transacylase	8	0.128713	0.0443929		0.0732816	0.0430754			0.192637		0.14635	0.0715618								0.0715716
NADP-dependent malic enzyme	8	0.10771	0.0523746		0.0602867	0.252618	0.0656523	0.149074	0.0387047											0.0509913
NAD-specific glutamate dehydrogenase	8	0.105642	0.16122			0.221979		0.194923	0.169732	1.34163			0.468256	0.361747
O-acetyl-L-homoserine sulfhydrylase	8	0.0781392	0.0306291		0.101019	0.0296585			0.0827412		0.0419825							0.124476			0.00810222
Phosphate acetyltransferase	8	0.140868	0.0525327			0.248022		0.105296	0.183028					0.43458		0.104613				0.176553
Phosphate import ATP-binding protein PstB 3	8	0.0337513	0.108984			0.415384			0.117502		0.264424	0.649045	0.0782052	0.348443
Phosphate-specific transport system accessory protein PhoU	8	0.306592				0.438586			0.397202		0.382265	0.378861					0.11586	0.255361		0.321181
Phosphomannomutase/phosphoglucomutase	8	0.0287001	0.208282	0.188124	0.567358			0.0853412	0.194627		0.274097	0.330814
Phosphoribosylformylglycinamidine cyclo-ligase	8	0.0263392	0.161009		0.0900754				0.0758175		0.0597452			0.105883			0.168087	0.0419416
Proline--tRNA ligase	8	0.0642721	0.0792091		0.049033	0.0765977			0.114342		0.00933519							0.0145516		0.0753942
Putative K(+)-stimulated pyrophosphate-energized sodium pump	8	0.0296007	0.00775732	0.335496	0.0184078	0.0448594		0.0260765	0.0117764												0.168675
Pyrophosphate--fructose 6-phosphate 1-phosphotransferase	8	0.225464	0.321647	0.317781	0.563177	0.717713		0.202001	0.255708												0.65177
S-adenosylmethionine synthase	8	0.099516	0.0118898			0.0647934			0.100373		0.0403735			0.536366					0.11163	0.0518335
SusD-like protein P2	8	0.165011	0.192198	0.093455	1.01266	0.0301016	0.47932	0.164282	0.00676073
tetratricopeptide repeat protein	8	1.15732	0.306122	2.54405		1.22102	1.33666	0.806632	1.60679	0.30515
Tol-Pal system protein TolQ	8	0.758382	0.401879		0.645959	0.422139	0.269506	0.367795	0.630766	0.613592
TonB-dependent receptor P26	8	0.143878	0.117326	0.0275915	0.482007		0.288173	0.0992211	1.09342	0.736792
Tyrosine--tRNA ligase	8	0.0798931	0.105933		0.0565589	0.0530128			0.195728		0.0152744						0.0552748			0.0886712
2-iminobutanoate/2-iminopropanoate deaminase	7		0.350743		0.216181			0.788553			0.229914		2.23667							0.362835	0.253738
30S ribosomal protein S11	7										0.414674	0.648184	1.85816	2.90562		0.556319	0.930944			0.180011
30S ribosomal protein S17	7		0.267947					0.463855			0.195243		1.43786					0.782909		0.276445	0.412827
30S ribosomal protein S20	7		0.29825		0.514716						0.823477	1.3278			1.25253					0.343174	0.97655
3-oxoacyl-[acyl-carrier-protein] synthase 2	7	0.0458111	0.020287		0.109117				0.140109		0.128387				0.196934					0.0348067
50S ribosomal protein L28	7		0.152278	0.673745	0.471325	0.559579	1.2163	1.00861	0.259298
50S ribosomal protein L30	7	0.270177	0.323962		0.605679		1.56825		0.384476		0.753345	0.78278
50S ribosomal protein L31	7		0.291472		0.716262	0.579805	1.62425	0.985691									1.25677			0.25275
Acetylglutamate kinase	7	0.025499	0.0376637			0.0689876			0.0279899		0.0736443		0.266623		0.207782
Aspartate carbamoyltransferase catalytic subunit	7	0.0422276						0.315927	0.242086							1.8899		0.137846		0.21689	0.0675536
Aspartate/prephenate aminotransferase	7	0.103234	0.199357		0.456049	0.433835	0.0343671	0.0993139	0.288099
ATP-dependent Clp protease ATP-binding subunit ClpX	7	0.0727902	0.0506426			0.183539			0.0851395		0.0459865	0.0272699								0.0756313
Beta-xylosidase	7	0.0412171	0.0351211	0.700913				0.0706588	0.00447909									0.365828		0.0117169
Biotin carboxylase	7		0.10867		0.0590952	0.0100709	0.0542494				0.169662	0.207401								0.073883
Caffeyl-CoA reductase-Etf complex subunit CarD	7	0.137993	0.0984364			0.24899		0.108021	0.126799				0.737179	1.15687
Carboxynorspermidine synthase	7	0.0349173	0.103264		0.0884871	0.0382796		0.109245	0.134084		0.0199338
Cell division protein FtsZ	7	0.00983431	0.0809679						0.0148148		0.102168				0.273886					0.115486	0.0585464
Citrate synthase	7		0.135325								0.144972	0.0441834	0.140419						0.491311	0.0621517	0.00763822
Cytidylate kinase	7		0.164318			0.4342		0.0563252	0.016886		0.608417									0.034099	0.271175
Dihydroorotate dehydrogenase B (NAD(+)), catalytic subunit	7	0.0207114	0.0770458		0.142694	0.138409			0.0973366		0.146799										0.0809142
Efflux pump membrane transporter BepE	7	0.0174827	0.039395		0.0151105				0.0325436		0.10071	0.0266996							0.0783196
Enolase	7		0.0588099					0.0832978	0.130339		0.0530647							1.56582		0.668077	0.0580538
Fused isobutyryl-CoA mutase	7	0.11609	0.132917		0.0424884	0.0406554	0.132463	0.0825377	0.240165
Glucosamine-6-phosphate deaminase	7	0.230617	0.333929		0.350352	0.0577832	0.227052		0.322516											0.0956127
Glucose-1-phosphate adenylyltransferase	7										0.340771	0.823144	0.0583987			0.0708945		0.405604		0.110322	0.344088
Glutamine--tRNA ligase	7	0.0197778	0.0639208					0.034107	0.0298173		0.0460939	0.0305858								0.0439119
GTP-binding protein TypA/BipA	7	0.0110312	0.0492648			0.0337149			0.00599451		0.0175576	0.013951								0.025504
Hydroxypyruvate reductase	7	0.149203	0.231856		0.29142	0.504911		0.489624	0.612909	0.559274
Iron-sulfur cluster carrier protein	7	0.0411682	0.0249594			0.0830437		0.0857122	0.0727203	0.407804	0.022495
Neutral endopeptidase	7	0.111446	0.0662468		0.143483	0.00746048	0.0267918	0.0636863	0.0944268
N-succinylornithine carbamoyltransferase	7	0.0380254	0.0391454		0.0928902	0.0712359	0.240855	0.11194	0.0612688
Outer membrane protein assembly factor BamA	7	0.0376689	0.0109498					0.0133804			0.0518279	0.0741325	0.188051							0.0928311
Peptidoglycan-associated lipoprotein	7	0.241612	0.062202		0.013086				0.103224	2.37972									3.27605	0.102269
Phenylalanine--tRNA ligase alpha subunit	7	0.0438011	0.0520679			0.066266			0.0940999		0.0751561						0.366318			0.0101448
Propionyl-CoA:succinate CoA transferase	7	0.0532508	0.0445906		0.0162461	0.0247565	0.0275075	0.0712548	0.202631
Protein translocase subunit SecD	7	0.0888446	0.0849236		0.0818041		0.00914153	0.0352382	0.0909098											0.0219692
Regulatory protein AsnC	7	0.0709062	0.213761		0.12283	0.539248	0.143921	0.424969	0.333812
Ribosome hibernation promoting factor	7	0.213077	0.141087		0.194758	0.562852	0.482964		0.225248							1.90445
Thiol-disulfide oxidoreductase ResA	7	0.147165	0.105788	0.842182	0.0742379	0.276058		0.921369	0.115481
Threonine synthase	7	0.0166646	0.0381345		0.174742	0.0760435					0.403861	0.197687								0.0284196
Uracil phosphoribosyltransferase	7										0.205227	0.212989	0.064831	0.905375	0.198368			0.0646991		0.276445
Uronate isomerase	7		0.142652		0.0577406	0.146125		0.244317	0.109131											0.127047	0.0552189
winged helix-turn-helix domain-containing protein	7	2.75161	1.47638	6.91846	0.684573	1.70187	0.95031		1.92704
YtxH domain-containing protein	7	1.16173	0.747852			2.98647	3.05457	1.50753	0.813169	5.78749
1,3-propanediol dehydrogenase	6	0.0230039	0.217535		0.394946	0.740366		0.333618				0.180979
2-dehydro-3-deoxy-D-gluconate 5-dehydrogenase	6		0.096917		0.808631	0.153505		0.0746736	0.420289	0.479153
2-oxoglutarate oxidoreductase subunit KorB	6	0.0619732	0.0254191		0.0483987	0.0603055	0.0541418		0.069268
3-isopropylmalate dehydratase large subunit	6	0.0662453	0.0269387		0.0291192	0.0817043			0.0293925		0.0221279
3-oxoacyl-[acyl-carrier-protein] synthase 3	6	0.0523305	0.107399			0.234381		0.280824	0.0794497											0.0453475
6,7-dimethyl-8-ribityllumazine synthase	6		0.0208312								0.553045	0.109434	0.813334	1.21696						0.503272
Acyl-[acyl-carrier-protein]--UDP-N- acetylglucosamine O-acyltransferase	6	0.154427	0.104946			0.437038		0.0618473	0.3414		0.0397183
Alpha-galactosidase AgaA	6	0.18922	0.0560053						0.125959		0.359014	0.265949									0.260196
Argininosuccinate lyase	6	0.00405405	0.0829824						0.00321853		0.0689833						0.407898	0.0489746
Asparagine synthetase B [glutamine-hydrolyzing]	6	0.0511318	0.0962633		0.138946	0.241874			0.200242											0.0439119
Aspartate carbamoyltransferase regulatory chain	6	0.0713727	0.0299677		0.213336			0.154618	0.15144											0.101183
Aspartate--ammonia ligase	6	0.0279514	0.128359		0.106131	0.0732032			0.0562963											0.0636662
ATP synthase subunit beta, sodium ion specific	6		0.23827		0.234054	0.218948	0.509294	0.378073		1.92697
ATP-dependent DNA helicase RecQ	6	0.0223837	0.0955505		0.07434	0.0313556		0.0434464	0.0336418
Beta sliding clamp	6	0.0854097	0.0487176						0.00961687		0.140162								0.083434	0.0211488
Bifunctional aspartokinase/homoserine dehydrogenase 1	6	0.0378545	0.0611564		0.140117	0.068793			0.0445689											0.0310158
biopolymer transporter ExbD	6	0.471559	0.589922	1.12874	0.548011		1.38209		0.480784
D-inositol-3-phosphate glycosyltransferase	6	0.0679946	0.126379		0.275349	0.143368	0.623591		0.165208
Dipeptidyl-peptidase 7	6	0.118146	0.0402135	0.200353			0.0503924	0.148888	0.0230109
DNA gyrase subunit A	6	0.010814	0.0373369								0.0249703							0.0382124		0.0391763	0.0248288
DNA gyrase subunit B	6	0.0302727	0.01393					0.0361169	0.0317518		0.0119603									0.0440112
Formate acetyltransferase	6		0.0407804		0.0219102							0.104862				0.600518		1.05792		0.346284
Formate--tetrahydrofolate ligase	6		0.0451406								0.214575	0.182192			0.281735		0.226354	0.0285701
GDP-mannose 4,6-dehydratase	6	0.108177	0.0359778		0.0223327	0.321852		0.209253			0.183773
Glutamine--fructose-6-phosphate aminotransferase [isomerizing]	6	0.0206136			0.0515535						0.0653004	0.239832								0.0744451	0.0509963
GTP pyrophosphokinase	6	0.012184	0.0495119					0.06411	0.0155955		0.0537404									0.022294
Histidinol dehydrogenase	6	0.0168196	0.0226688		0.0446128				0.0401493		0.035428									0.0254788
Ion-translocating oxidoreductase complex subunit B	6	0.00964324	0.0682802		0.104356						0.0690415		0.184614								0.523364
KHG/KDPG aldolase	6				0.169649	0.205365		0.515046	0.171735					0.176804						0.160935
Lactate utilization protein B	6		0.0475532				0.1246		0.0249123				0.377941	0.260295						0.0419033
Methionine synthase	6	0.00331155	0.00371744						0.00549116		0.0201357									0.00180242	0.320479
Methylmalonyl-CoA mutase large subunit	6	0.150886	0.138178		0.177383			0.165431	0.300816	0.20875
Multidrug resistance protein MdtE	6	0.309829	0.0507375		0.0808657	0.0757955		0.0691713	0.22077
Na(+)-translocating NADH-quinone reductase subunit F	6		0.16326		0.345787		0.150879	0.0934304	0.117617												0.0378104
N-acetyl-gamma-glutamyl-phosphate reductase	6	0.101074	0.0477436			0.0471956			0.0268078		0.176746	0.122122
NADH-quinone oxidoreductase subunit C/D	6	0.102346	0.104581		0.0826695	0.0659101		0.131669												0.0516032
Nitrogen regulatory protein P-II	6		2.05076	1.35035	2.19845	2.23233		0.200479	0.414536
Nucleoside diphosphate kinase	6		0.136941				0.316627	0.309236			0.0755823				4.02672		2.47756
Outer membrane protein 40	6	1.62395		1.31355		0.793104		0.962886	0.41493	5.34186
Periplasmic pH-dependent serine endoprotease DegQ	6	0.250045	0.0446803	0.290874				0.485876	0.275912											0.0315938
putative nicotinate-nucleotide pyrophosphorylase [carboxylating]	6	0.0812152	0.17242		0.30448	0.294308		0.307591	0.130094
Signal recognition particle receptor FtsY	6	0.185156	0.0691779			0.277029			0.0834346		0.0631237									0.0378235
Superoxide dismutase [Fe]	6		0.143845		0.583119	0.822176											0.204091		0.201948	0.658886
Thiol peroxidase	6		0.235256				0.190631	0.212484	0.346671										2.03102	0.157969
Transcription elongation factor GreA	6	0.414847	0.103525			0.0670949	0.180712		0.285831											0.0489903
Transcription termination factor Rho	6	0.0221854	0.0357998		0.04686				0.0291188										0.411376	0.113481
Vitamin B12 transporter BtuB	6	1.15188	0.00487251			0.17352	0.435775		0.472531											0.0288152
[LysW]-aminoadipate semialdehyde transaminase	5	0.027469	0.11266		0.12283	0.0744951			0.105786
30S ribosomal protein S16	5										0.242783		1.04378				0.760771			0.296673	0.920452
3-dehydroquinate dehydratase	5	0.335791	0.0681661			0.054275											0.276374			0.0219401
4-hydroxy-tetrahydrodipicolinate reductase	5	0.0735582	0.0975444						0.184811		0.0267797										0.0137609
50S ribosomal protein L20	5		0.147255					0.237925										0.530159	0.822751		0.0587754
50S ribosomal protein L29	5										0.455674						1.38187	1.18818		0.631875	2.87254
Alanine dehydrogenase	5	0.139591						0.107726	0.0566872		1.21543	1.61148
Aldose 1-epimerase	5	0.132492	0.0074139						0.0314466		0.091684									0.0767016
Altronate oxidoreductase	5		0.0677559					0.378637	0.0848004	0.222571										0.0778397
Aminomethyltransferase	5	0.0249051	0.0454882		0.0973113				0.0816981											0.0334165
Aspartate carbamoyltransferase	5		0.194647		0.310803	0.3196					0.301021	0.31599
ATP-dependent 6-phosphofructokinase 1	5	0.205215	0.202604			0.13985	0.334987		0.163286
Carbamoyl-phosphate synthase small chain	5		0.0397617						0.0131472		0.097086	0.0949453								0.0318419
Cell division protein FtsA	5	0.0102588	0.130146			0.0194087		0.109712	0.0955014
Cell shape-determining protein Mbl	5		0.0184214			0.0372475		0.0811745			0.0461077										0.0893208
Deoxyribose-phosphate aldolase	5	0.0622793	0.10777		0.0675565				0.143868											0.0853886
Dihydrolipoyl dehydrogenase	5	0.0253348	0.029363						0.016021		0.0156067									0.135307
Dihydroxy-acid dehydratase	5	0.0130804	0.016079			0.0379925			0.0516389		0.0851596
Energy-dependent translational throttle protein EttA	5	0.0106862	0.0849214						0.026016									0.0172376		0.0537948
Galactose-1-phosphate uridylyltransferase	5										0.145514	0.260493						0.369946		0.0190652	0.118854
Glycine--tRNA ligase beta subunit	5										0.140623	0.0779083	0.131183				0.216016			0.0625914
Glycosyl hydrolase family 109 protein 1	5	0.0333511	0.0640436	0.458242			0.141569		0.317069
Histidinol-phosphate aminotransferase	5		0.0130519								0.181725	0.191406					0.122523			0.0217429
Chaperone protein ClpB 1	5		0.0647331	0.0504137	0.0564277	0.111656					0.0184538
Chorismate synthase	5	0.122897				0.0495246			0.042196		0.013917							0.0969129
Inositol 2-dehydrogenase/D-chiro-inositol 3-dehydrogenase	5	0.22586					0.137815				0.00538861	0.620451									0.284666
Intracellular exo-alpha-L-arabinofuranosidase 2	5	0.126147	0.0177934	0.96193		0.0197108	0.0888264
Isocitrate dehydrogenase [NADP]	5		0.0797954		0.110962						0.0638842							0.154373		0.130248
L-fucose isomerase	5		0.061764					0.0400281	0.0742468		0.031086									0.205814
Mannitol-1-phosphate 5-dehydrogenase	5										0.10614	0.43156	0.626905	0.267096						0.0607891
Mannonate dehydratase	5		0.0348198		0.130312	0.0200488								0.243619						0.0533245
Multidrug resistance protein MdtA	5	0.31286	0.0945972				0.107998	0.200966	0.214235
O-acetylserine sulfhydrylase	5	0.0506777							0.0587697				0.173162			0.141789					0.139829
outer membrane beta-barrel protein	5	2.04263		1.73826		0.702891	0.931239		0.487404
Outer membrane protein OprM	5	0.303727	0.1745		0.105511	0.0164826			0.104774
Oxaloacetate decarboxylase alpha chain	5		0.136358		0.0307574						0.646013	0.865133									0.147564
Pantothenate synthetase	5	0.0518454	0.0405258			0.0540818			0.0358391											0.054703
Phenylacetate-coenzyme A ligase	5		0.0355045		0.0249631	0.0405717	0.042013		0.0459853
Phosphoribosylamine--glycine ligase	5	0.0355367	0.0617731		0.0446128						0.0584976									0.0257758
Prolyl tripeptidyl peptidase	5	0.0668763	0.00448336	0.217679			0.012426		0.0180548
Purine nucleoside phosphorylase DeoD-type	5		0.0292493						0.162591		0.226503	0.153422								0.245215
putative oxidoreductase UxuB	5		0.159681		0.408829	0.710315		0.175234	0.343685
putative protein YqeY	5	0.299329	0.019107				0.244183		0.275184		0.0652419
Pyrroline-5-carboxylate reductase	5	0.197868	0.0398793			0.079151			0.0808562		0.0537631
Riboflavin biosynthesis protein RibBA	5	0.0238694	0.0690593		0.0334438				0.0284888		0.0221487
Ribonuclease R	5		0.214713		0.161674		0.076222	0.0658041												0.0666461
Ribosome hibernation promotion factor	5										0.429384	0.760393	0.128544					0.909868			0.233781
Ribosome-binding ATPase YchF	5	0.0147802	0.0667129		0.110447						0.0336202									0.0731095
RNA polymerase sigma factor SigA	5	0.0568985	0.073662						0.0542454			0.400198	0.30741
Sensor histidine kinase RcsC	5	0.00443054	0.0237306						0.00108172										0.577745		0.00607666
Shikimate dehydrogenase (NADP(+))	5	0.0315933	0.0507147			0.174324			0.0725143		0.0216298
S-layer homology domain-containing protein	5										1.95017	6.04467	9.05605	7.73709	9.77635
Thioredoxin reductase	5	0.0213175	0.0668804					0.188349											0.237332	0.0413376
Transcription termination/antitermination protein NusG	5	0.210946				0.239212			0.0679378		0.0493705									0.0549836
Translation initiation factor IF-3	5	0.0461252	0.0316326				0.282772				0.0288173									0.199655
Tryptophan--tRNA ligase 2	5	0.0328448	0.0406705			0.0627975		0.0544581	0.0671912
UDP-3-O-acyl-N-acetylglucosamine deacetylase	5	0.0287624	0.0802824					0.0427632			0.0257086	0.0817105
UDP-N-acetylmuramoylalanine--D-glutamate ligase	5	0.0389273	0.0886856						0.00972083		0.0175189									0.0176723
UvrABC system protein A	5	0.00447868	0.0185996			0.00547639	0.0241397				0.00838986
2-aminoadipate transaminase	4												0.770094	0.252408	0.346597		0.043782
2-oxoacid:acceptor oxidoreductase family protein	4	1.19871				1.18945	0.757985		0.451587
3',5'-cyclic adenosine monophosphate phosphodiesterase CpdA	4	0.0646464	0.142569		0.469152				0.0990896
30S ribosome-binding factor	4	0.21719				0.433548	0.0819443													0.058199
3-dehydroquinate synthase	4		0.0387119					0.0336988			0.0368222									0.0488743
3-isopropylmalate dehydratase small subunit	4	0.481556	0.0920222		0.121602	0.496384
50S ribosomal protein L34	4	0.307037	0.61236		0.917749		0.858096
8-amino-7-oxononanoate synthase	4	0.0473007	0.136941		0.082094				0.0418857
Acetolactate synthase large subunit	4		0.017132								0.0705105	0.0399829									0.0544673
Acetyl-coenzyme A synthetase	4	0.0360965	0.0124004		0.0784685				0.0130315
Adenine phosphoribosyltransferase	4	0.207828	0.0850808			0.0436695			0.124024
Alkaline phosphatase 4	4	0.22763	0.0429495			0.0759307			0.170978
Aspartate aminotransferase	4		0.0185051								0.0583173					0.141076				0.270861
ATP synthase subunit c	4	0.560159	1.49125		0.386037				0.101554
ATP-dependent Clp protease proteolytic subunit	4	0.117801	0.0434062						0.0457763		0.0309306
Bifunctional protein FolD protein	4		0.0760483				0.0809237		0.0391478												0.312465
Biosynthetic arginine decarboxylase	4	0.0105234	0.0732069						0.00570906											0.042013
Cell division coordinator CpoB	4	0.0286717	0.0271946					0.0118047	0.0106833
Cobalamin adenosyltransferase	4		0.141594					0.0838886		1.82437	0.128543
Cobalt-zinc-cadmium resistance protein CzcA	4	0.0210449	0.0126408					0.0418633	0.032482
Coenzyme A disulfide reductase	4	0.00517024	0.00838362								0.0462418	0.0163302
Delta-aminolevulinic acid dehydratase	4										0.130923						0.341162			0.0204774	0.0845793
Dihydroorotate dehydrogenase (quinone)	4																0.403144	0.062949	0.441761	0.141514
Dipeptidyl carboxypeptidase	4	0.0305276	0.177022		0.0232619															0.0178614
DNA topoisomerase 1	4	0.0114437	0.0469598		0.0595057																0.0173884
dTDP-glucose 4,6-dehydratase	4		0.182845				0.150344		0.119259									0.255361
Efflux pump periplasmic linker BepF	4	0.0662973	0.0329043					0.0863379	0.180773
Elongation factor Ts, mitochondrial	4		0.226029		0.401245	0.221241			0.302995
Extracellular exo-alpha-L-arabinofuranosidase	4	0.0623165	0.0432009	0.989148			0.0346112
Glucan 1,4-alpha-glucosidase SusB	4	0.0298391	0.0486254					0.147037	0.0438988
Glutaconyl-CoA decarboxylase subunit gamma	4	0.210533									0.367089	0.433879			0.394819
Glycine dehydrogenase (decarboxylating)	4	0.0177826	0.0947979						0.020466											0.0739499
Glycogen biosynthesis protein GlgD	4										0.744448	1.53415	0.361726								0.565496
GTPase Der	4	0.0124126	0.0859944								0.0218943									0.0293371
GTPase Era	4	0.0411401	0.0602423					0.148022			0.0207588
GTPase HflX	4	0.0375786	0.111698		0.0386959				0.0102763
Guanylate kinase	4	0.0797226	0.0454298						0.0884752		0.0603524
Histidine biosynthesis bifunctional protein HisIE	4		0.0336584		0.119805			0.20014			0.0682711
Hypoxanthine phosphoribosyltransferase	4	0.0942775	0.0127952						0.0959122											0.0372735
Isoaspartyl dipeptidase	4										0.0200342						0.544066			0.0737188	0.0680841
Ketol-acid reductoisomerase (NADP(+))	4											0.994783						0.494671	0.609804	0.0337815
Lactaldehyde reductase	4		0.0388558					0.184817	0.039339											0.341577
Lysine--tRNA ligase, heat inducible	4		0.20696				0.0634961	0.109712												0.122621
Mannose-1-phosphate guanylyltransferase RfbM	4	0.068451	0.0229724					0.04274	0.043838
Mannose-6-phosphate isomerase ManA	4	0.15674	0.0632652		0.0585629				0.0556766
Methionine import ATP-binding protein MetN	4										0.0726012		0.232046	0.0720125						0.00967156
Methionyl-tRNA formyltransferase	4	0.0317212	0.0176281								0.0312574									0.0210625
N5-carboxyaminoimidazole ribonucleotide mutase	4	0.256773	0.128028						0.446928						0.247659
Na(+)-translocating ferredoxin:NAD(+) oxidoreductase complex subunit B	4		0.00356983						0.0344732				0.191032								0.0330892
Na(+)-translocating NADH-quinone reductase subunit C	4	0.0263189	0.0781018						0.11989							0.333366
N-acetylglucosamine-6-phosphate deacetylase	4		0.247655		0.111649				0.45168											0.136052
N-acetylhexosamine 1-kinase	4	0.00830169	0.113877		0.0978534				0.520972
N-acetylneuraminate lyase	4	0.0770669	0.164282				0.178934													0.208498
NAD-dependent dihydropyrimidine dehydrogenase subunit PreA	4		0.141909		0.425356				0.390563											0.0457379
NADH-quinone oxidoreductase subunit 6	4	0.0525433	0.270168			0.271816		0.181974
NADPH dehydrogenase	4	0.00820004	0.0209848														0.0732925	0.11996
Nitric oxide reductase	4	0.03006	0.0905843						0.0486772		0.0861072
Nitrogen regulatory PII-like protein	4										0.279848	0.468133	0.372778		0.510797
Orotidine 5'-phosphate decarboxylase	4	0.0199424							0.178523		0.0447459										0.185171
Outer membrane protein assembly factor BamD	4	0.0699767	0.0729984						0.0310507											0.0947813
Periplasmic serine endoprotease DegP	4					0.218698										0.122595			0.266697	0.128308
Phosphoenolpyruvate-protein phosphotransferase	4										0.0980195	0.0840662	0.123573							0.163463
porin family protein	4	1.22286		1.57615		0.626939				2.14283
Protease 4	4	0.0348502	0.00291495						0.0841264											0.00536787
Protein LemA	4	0.397659	0.0737548			0.0393704			0.155734
Protein/nucleic acid deglycase 3	4	0.115904	0.184582		0.133628				0.133648
Proton-translocating ferredoxin:NAD(+) oxidoreductase complex subunit C	4		0.0678147						0.0307135				0.0800598								0.0748719
Purine nucleoside phosphoramidase	4										0.0230539					0.104852	0.434302			0.102215
Purine nucleoside phosphorylase 1	4	0.129951	0.049317			0.122405			0.104291
Putative acetolactate synthase small subunit	4	0.0129613	0.148536						0.130094									0.156825
putative epimerase/dehydratase	4	0.144042	0.105974				0.172705		0.298595
putative transcriptional regulatory protein	4	0.0418202	0.0883131		0.100084													0.0574817
Putative TrmH family tRNA/rRNA methyltransferase	4	0.0479423	0.0365871						0.0350898		0.0560112
RagB/SusD family nutrient uptake outer membrane protein	4		0.60836					0.583832	0.369294	0.660588
Retaining alpha-galactosidase	4	0.152902	0.0229165	0.110915					0.0064903
RNA polymerase-binding transcription factor DksA	4	0.181767	0.0903789						0.0399634											0.0292922
RNA-binding protein Hfq	4										0.551033				0.400625	0.519893				0.173456
S-adenosylmethionine:tRNA ribosyltransferase-isomerase	4	0.0821867	0.0194662						0.175748		0.0336906
Single-stranded DNA-binding protein	4	0.0831314							0.0538283											0.0372735	0.375117
Small-conductance mechanosensitive channel	4	0.0372806	0.0276785						0.00513815											0.100526
Starch-binding protein SusD	4	0.338218	0.0677109					0.154894	0.16179
Succinate--CoA ligase [ADP-forming] subunit beta	4										0.0589154	0.0288082							0.363541	0.0797987
SusD-like protein P38	4	0.0170766	0.132857		0.237907		0.0611044
Tol-Pal system protein TolR	4	1.08962	0.118976			1.25979		0.394276
TonB-dependent receptor P39	4	0.316292	0.143272				0.0530726	0.219425
Transaldolase	4							0.235119								0.664308		2.21464		0.341939
Transcription antitermination protein NusB	4	0.129151	0.140498						0.0560526		0.0269842
Tricorn protease	4	0.0478159	0.0188921					0.0254842	0.00402617
Tryptophan synthase beta chain	4	0.034516	0.0585584		0.0773775				0.0509405
UDP-3-O-acylglucosamine N-acyltransferase	4	0.0677389	0.0213932		0.0416801				0.0124741
UDP-N-acetylmuramate--L-alanine ligase	4		0.0559442						0.0156719		0.0271917							0.111198
UDP-N-acetylmuramoyl-L-alanyl-D-glutamate--2, 6-diaminopimelate ligase	4	0.0111154	0.0387418					0.0570234			0.012472
Uridine kinase	4	0.00540056	0.0133611						0.0873165		0.0705018
Xaa-Pro aminopeptidase	4	0.0052753	0.0506631						0.0125924											0.0401191
Xylan 1,4-beta-xylosidase	4	0.0153289	0.0105933		0.0250209			0.045953
2,3,4,5-tetrahydropyridine-2,6-dicarboxylate N-succinyltransferase	3															0.199816		0.145736		0.266356
2-dehydro-3-deoxygluconokinase	3					0.124446			0.0483591												0.442367
30S ribosomal protein S18	3		0.435037										0.412018							0.457056
30S ribosomal protein S21	3								0.296871				0.227458				0.379027
3-hydroxyacyl-[acyl-carrier-protein] dehydratase FabZ	3										0.351071				1.63269					0.0732306
4-deoxy-L-threo-5-hexosulose-uronate ketol-isomerase	3				0.263428			0.0896083	0.0971458
4-hydroxy-3-methylbut-2-en-1-yl diphosphate synthase (ferredoxin)	3	0.0148206	0.0222925						0.0376742
4-hydroxy-3-methylbut-2-enyl diphosphate reductase	3										0.0158945		0.0203952	0.325768
7-cyano-7-deazaguanine synthase	3		0.0595268						0.0827561		0.0403363
ABC transporter arginine-binding protein 1	3											0.252476					0.294799			0.0637076
ABC transporter periplasmic-binding protein YtfQ	3										0.575333					0.869639				0.139092
Acetolactate synthase isozyme 3 small subunit	3				0.0885987	0.205365															1.23115
Aldehyde-alcohol dehydrogenase	3																	0.406941		0.495182	0.576633
Alkaline phosphatase	3			0.683011												0.417655				0.52824
Alkyl hydroperoxide reductase C	3															0.333621			6.09584	0.555848
Altronate dehydratase	3							0.111288		0.300314										0.00893561
Aminopeptidase E	3	0.0454625	0.103923						0.209176
Amylosucrase	3										0.0646969	0.0648184						0.111659
Anaerobic nitric oxide reductase flavorubredoxin	3							0.0988161		0.108235											0.00822716
Anaerobic nitric oxide reductase transcription regulator NorR	3	0.00585148	0.00779982																	0.00933937
Arabinose 5-phosphate isomerase KdsD	3		0.00569387								0.0300961									0.0370841
Aspartate ammonia-lyase	3																2.08261		0.0316443	0.747212
ATP synthase epsilon chain	3										0.388591					0.483281				0.0636421
ATP synthase subunit b	3	0.240364											0.215583							0.0708834
ATP synthase subunit b, sodium ion specific	3		0.0886471						0.0342544		0.0687935
ATP-dependent dethiobiotin synthetase BioD 1	3										0.1035	0.0998684								0.0526563
Beta-galactosidase BoGH2A	3	0.0448368	0.00649491						0.0635531
Bifunctional NAD(P)H-hydrate repair enzyme Nnr	3		0.0191675								0.0153544						0.137329
Calcium-transporting ATPase 1	3	0.0253986			0.0246782				0.00161287
Cell shape-determining protein MreB	3										0.117152								0.428021	0.0446137
Cytidine deaminase	3	0.0602703	0.0249107																	0.0865067
Cytochrome bd-II ubiquinol oxidase subunit 1	3	0.0221925	0.0125768								0.0293274
D-3-phosphoglycerate dehydrogenase	3										0.225954	0.0955735								0.0242733
Diaminopimelate decarboxylase	3	0.00897324	0.0560537								0.0988938
Diaminopimelate epimerase	3		0.0318687		0.113454				0.206282
Dihydroorotase	3	0.00937537									0.119201	0.163302
Dipeptidyl aminopeptidase 4	3		0.0186684		0.00737315			0.0267851
DNA polymerase I	3		0.0148214								0.00200393									0.0369388
DNA protection during starvation protein	3																	0.21173	4.1248	0.834302
DNA replication and repair protein RecF	3		0.0106856		0.0849282				0.0357304
DNA topoisomerase 4 subunit A	3		0.00193669					0.031221												0.00588182
dTDP-4-dehydrorhamnose 3,5-epimerase	3	0.19207									0.0378067										0.146646
dTDP-4-dehydrorhamnose reductase	3	0.0166838	0.0599355						0.0118313
dTDP-glucose 4,6-dehydratase 2	3	0.0349854			0.0712998	0.153707
Endo-1,4-beta-xylanase A	3		0.0775082		0.145674			0.0312092
Ferric uptake regulation protein	3										0.0459081						0.133192			0.0523005
Flavo-diiron protein FprA1	3				0.136478	0.0515589															0.211119
Gamma-glutamyl phosphate reductase	3	0.00871377									0.031338						0.0515383
Glucose-1-phosphate thymidylyltransferase 2	3	0.120541	0.0799589						0.172642
Glutamine-binding periplasmic protein	3										0.33602	0.0533992								0.133764
Glutamine-dependent NAD(+) synthetase	3		0.0061794		0.0083791						0.0111865
Glycerol kinase	3												0.0805201	0.523708						0.0947184
GTPase ArgK	3										0.177876	0.116659			1.85546
Guanosine-3',5'-bis(diphosphate) 3'-pyrophosphohydrolase	3	0.0111759	0.0524436		0.0606848
Chaperone protein DnaJ	3	0.00621343									0.019785									0.00882273
Chaperone SurA	3		0.101562					0.0564866												0.0490884
Chromosome partition protein Smc	3				0.409145	0.3389	0.416358
Imidazole glycerol phosphate synthase subunit HisF	3								0.00859771											0.0342878	0.0201613
Inosose dehydratase	3	0.124145					0.208074														0.243554
L-aspartate oxidase	3	0.00691437	0.056076						0.0135725
Leucine-responsive regulatory protein	3										0.127835		0.183836							0.047198
Lon protease 1	3										0.00229541	0.0145912	0.011604
Long-chain-fatty-acid--CoA ligase	3	0.00873482	0.0272579		0.0293724
Long-chain-fatty-acid--CoA ligase FadD15	3	0.0049321	0.0320516						0.00478763
L-ribulose-5-phosphate 4-epimerase UlaF	3	0.0157913	0.121304															0.35547
L-threonine ammonia-lyase	3		0.0486411								0.0551008		0.0330542
Membrane protein insertase YidC	3	0.0410268	0.0147414																	0.0080714
Methionine aminopeptidase 1	3	0.00682305	0.0623103															0.259962
Methylmalonyl-CoA mutase	3										1.69818	2.38073			17.0087
N-acetylglucosamine repressor	3	0.00448662	0.150511		0.0337783
N-acetylglucosamine-6-O-sulfatase	3	0.0422348	0.0534482						0.0297472
NADH dehydrogenase-like protein	3					0.0445333					0.0776676	0.0867325
NADH:quinone reductase	3	0.0096587	0.0234242								0.429241
nucleotidyltransferase	3		0.312123		0.655366				0.408339
Outer membrane protein 41	3		0.0104887		0.12349		0.343814
Outer membrane protein A	3															0.468372	1.09062			1.18248
Outer membrane protein MIP	3	0.0608791	0.111529			0.326396
Peptidase T	3		0.0143983						0.0106045											0.0813075
Peptide deformylase	3		0.0278505						0.0703704											0.0916032
Protein GrpE	3	0.0124912	0.00837334																	0.0898097
Protein translocase subunit SecY	3	0.0324324	0.0228772																	0.00499224
PTS system mannitol-specific EIICBA component	3										0.0168063	0.0437508								0.00694368
PTS system mannose-specific EIIAB component	3										0.695623	0.642334								0.181444
PTS system mannose-specific EIID component	3										0.625127	0.290208								0.0820545
putative ABC transporter ATP-binding protein YknY	3		0.23595			0.146341			0.0256908
putative ATP-dependent transporter SufC	3							0.15584	0.0742178		0.0177456
putative enoyl-CoA hydratase 1	3	0.178867	0.170077						0.154145
putative chromosome-partitioning protein ParB	3		0.0210176			0.016942			0.012151
putative M18 family aminopeptidase 1	3										0.097567	0.0721747									0.00758807
Putative peptidyl-prolyl cis-trans isomerase	3	0.0712874	0.0203353						0.00776268
Putative universal stress protein	3										0.233558	0.458173		2.5326
Pyruvate synthase subunit PorC	3										0.132052		0.199926		2.64642
Quinolinate synthase A	3	0.0096587	0.0155287						0.0484172
Riboflavin synthase	3	0.0210946	0.0566554																	0.0519146
Ribonuclease J1	3										0.210185	0.131583									0.159329
Ribonuclease Y	3	0.0188345	0.0545988						0.0252894
Ribose import binding protein RbsB	3														0.289341	0.675008				0.205466
Ribosomal RNA large subunit methyltransferase I	3	0.00458911	0.0216223								0.0478869
Ribosome-binding factor A	3		0.0718146					0.248643	0.111171
Ribulose-phosphate 3-epimerase	3								0.0333028		0.0599818									0.0540604
scyllo-inositol 2-dehydrogenase (NADP(+)) IolU	3					0.09352		0.061223			0.0324305
Succinate--CoA ligase [ADP-forming] subunit alpha	3										0.135506								0.230598	0.0688722
Succinyl-CoA:coenzyme A transferase	3										0.148764	0.410906			2.28816
Succinyl-diaminopimelate desuccinylase	3	0.0441002	0.0606						0.0559488
Superoxide dismutase [Mn/Fe]	3	0.196737						0.444825	0.152026
Tagatose-6-phosphate kinase	3										0.224579	0.27902								0.0460742
Thiazole synthase	3	0.0981144									0.0350687				0.911659
Threonine--tRNA ligase 2	3										0.152607	0.0352753	0.119759
Transcriptional regulatory protein SrrA	3		0.199785		0.272596				0.0471184
Translation initiation factor IF-1	3	0.0585961									0.171837									0.0460742
TRAP-T-associated universal stress protein TeaD	3										0.786942	0.535009	0.423154
tRNA N6-adenosine threonylcarbamoyltransferase	3		0.0468907						0.00846284		0.0103059
UDP-glucose 6-dehydrogenase	3		0.0347816		0.0193942			0.0663446
UTP--glucose-1-phosphate uridylyltransferase	3										0.0151844						0.110946			0.0549229
Vitamin B12 import ATP-binding protein BtuD	3		0.00857142						0.309397									3.32545
V-type ATP synthase alpha chain	3		0.100251		0.143197				0.059124
V-type proton ATPase subunit E	3		0.0871511						0.212866												0.105617
V-type sodium ATPase subunit B	3		0.116731		0.178509				0.123408
Xanthine phosphoribosyltransferase	3		0.0753158						0.0459154		0.054947
Xylosidase/arabinosidase	3		0.0834879		0.0895327			0.231211
(2E,6E)-farnesyl diphosphate synthase	2	0.0148815	0.092286
1-(5-phosphoribosyl)-5-[(5- phosphoribosylamino)methylideneamino] imidazole-4-carboxamide isomerase	2										0.0727351										0.215835
1,4-dihydroxy-2-naphthoyl-CoA hydrolase	2	0.0396902							0.0122814
1,4-dihydroxy-2-naphthoyl-CoA synthase	2		0.037405																	0.0698389
10 kDa chaperonin 1	2	0.321441							0.215802
1-deoxy-D-xylulose 5-phosphate reductoisomerase	2		0.0280996						0.0168596
2,3-bisphosphoglycerate-dependent phosphoglycerate mutase	2																	2.3851		0.0796163
26 kDa periplasmic immunogenic protein	2										0.135959									0.0134851
2-hydroxy-3-oxopropionate reductase	2										0.0661296									0.187248
3'(2'),5'-bisphosphate nucleotidase CysQ	2	0.0279826																		0.0224752
30S ribosomal protein S14	2	0.304395							0.210716
3'-5' exonuclease DinG	2	0.0211888	0.0529663
3D-(3,5/4)-trihydroxycyclohexane-1,2-dione hydrolase	2											0.216728									0.237295
3-hydroxybutyryl-CoA dehydrogenase	2												2.27604	4.48734
3-methyl-2-oxobutanoate hydroxymethyltransferase	2	0.0706465							0.0974932
3-octaprenyl-4-hydroxybenzoate carboxy-lyase	2										0.0854638									0.0155744
3-oxoacyl-[acyl-carrier-protein] synthase 3 protein 1	2					0.137497					0.0370426
3-phosphoshikimate 1-carboxyvinyltransferase	2																	0.0736654		0.00776896
4-alpha-glucanotransferase	2																	0.020011		0.00318669
4-hydroxy-3-methylbut-2-en-1-yl diphosphate synthase (flavodoxin)	2										0.120509									0.0267528
50S ribosomal protein L31 type B	2	0.1148							0.265471
50S ribosomal protein L32	2										0.194721									0.58199
50S ribosomal protein L35	2		0.578147		0.582025
5-deoxy-glucuronate isomerase	2											0.0857648									0.0930048
5-keto-4-deoxy-D-glucarate aldolase	2												0.141449							0.0431946
5-methyltetrahydropteroyltriglutamate-- homocysteine methyltransferase	2																	0.181365	0.0982064
5'-methylthioadenosine/S-adenosylhomocysteine nucleosidase	2		0.0369732																	0.0762608
6-phospho-alpha-glucosidase	2										0.16358	0.380424
6-phospho-beta-glucosidase BglA	2										0.0298306	0.157232
Acetate CoA-transferase YdiF	2												0.57428							0.00624735
Acetolactate synthase small subunit	2										0.235662	0.221299
Acetyl-CoA acetyltransferase	2												1.06996	2.73337
Acetyl-coenzyme A carboxylase carboxyl transferase subunit beta	2																0.0914893			0.0363744
Aconitate hydratase B	2																		0.104784	0.0511344
Acyl-CoA dehydrogenase, short-chain specific	2												3.08425	3.52316
Adaptive-response sensory-kinase SasA	2		0.023475						0.00417413
Adenosylmethionine-8-amino-7-oxononanoate aminotransferase	2										0.109975	0.425386
Alanine racemase	2		0.0395311						0.027145
Alginate biosynthesis protein AlgA	2		0.0976565								0.00583964
Aliphatic sulfonates import ATP-binding protein SsuB	2										0.035924							0.105007
Alpha-1,4-glucan:maltose-1-phosphate maltosyltransferase	2	0.0404641									0.0620707
Alpha-galactosidase	2																	0.306283		0.208407
Amino-acid carrier protein AlsT	2										0.0600955										0.0677001
Aminopeptidase N	2																	0.0554067		0.0521116
Aminopeptidase YwaD	2	0.0160959							0.00644186
Ammonia channel	2		0.0311807		0.0892817
AMP nucleosidase	2		0.00882771						0.0892207
Anaerobic ribonucleoside-triphosphate reductase	2										0.0395875									0.0170837
Anthranilate synthase component 1	2		0.0268809						0.0324864
Arabinogalactan endo-beta-1,4-galactanase	2	0.0555564							0.0182574
Arabinoxylan arabinofuranohydrolase	2	0.0483128	0.0455389
Aspartate--tRNA(Asp/Asn) ligase	2																0.0888841		0.139713
Aspartokinase	2										0.207937	0.130802
ATP phosphoribosyltransferase regulatory subunit	2										0.0734588										0.0566341
ATP synthase gamma chain, sodium ion specific	2										0.271677	0.258052
ATP synthase subunit a	2	0.01474	0.081341
ATP-dependent protease ATPase subunit ClpY	2										0.0533286	0.0121069
Beta-barrel assembly-enhancing protease	2		0.0300808						0.0356925
Beta-glucosidase BoGH3B	2	0.163668							0.0101576
Beta-hexosaminidase	2								0.11989		0.00457892
Bifunctional glutamine synthetase adenylyltransferase/adenylyl-removing enzyme	2																0.00933893			0.00467561
Bifunctional oligoribonuclease and PAP phosphatase NrnA	2		0.0297072						0.0646365
Bifunctional protein PyrR	2										0.208794	0.399064
Butyryl-CoA:acetate CoA-transferase	2												0.0202873	0.195221
Calcium-transporting ATPase	2		0.0227495															0.0438094
cAMP-activated global transcriptional regulator CRP	2															0.117159				0.0947813
Cation efflux system protein CusC	2							0.0426706	0.123004
Cobalt-dependent inorganic pyrophosphatase	2										0.0710863	0.0462142
Cobalt-precorrin-8 methylmutase	2										0.041883				0.0982303
Coenzyme A biosynthesis bifunctional protein CoaBC	2										0.0418726									0.0517484
Co-chaperone protein DjlA	2	0.0442137	0.0239972
Copper homeostasis protein CutC	2	0.0216973	0.0343004
Crotonyl-CoA hydratase	2										0.0309478			4.99767
Cystathionine beta-lyase PatB	2	0.00929618						0.0909868
Cysteine desulfurase	2		0.00841459						0.0106833
Cysteine desulfurase IscS	2																			0.0191596	0.110017
Cytoskeleton protein RodZ	2										0.0362414									0.0196875
Cytosol aminopeptidase	2																		0.306615	0.0395707
D-alanine--D-alanine ligase A	2	0.0203992																		0.0455679
Dimethyl sulfoxide reductase DmsA	2																0.0495183			0.0556966
Dipeptidyl-peptidase 5	2	0.0184829							0.0153269
D-methionine-binding lipoprotein MetQ	2										0.058698									0.138733
DNA-binding protein	2	0.986908							0.448421
dTDP-4-amino-4,6-dideoxy-D-glucose transaminase	2		0.0997579						0.0835992
D-threonate 4-phosphate dehydrogenase	2	0.0199241	0.0344135
DUF4301 family protein	2				0.518022		0.77144
DUF47 family protein	2										0.431295	1.42456
Electron transfer flavoprotein-ubiquinone oxidoreductase	2												0.559167	1.24652
Elongation factor 4	2		0.058571																	0.0258446
Endo-1,4-beta-xylanase Z	2		0.0630463		0.103933
Enoyl-[acyl-carrier-protein] reductase [NADH]	2										0.0793092	0.129637
Erythronate-4-phosphate dehydrogenase	2			0.56621			0.488863
Evolved beta-galactosidase subunit alpha	2							0.0166537	0.050444
Exopolyphosphatase 1	2										0.202403	0.171049
Exopolyphosphatase 2	2	0.0537062							0.0430171
Fe(2+) transporter FeoB	2		0.00761028								0.0168207
FeS cluster assembly protein SufD	2	0.00794773	0.00636898
FKBP-type 22 kDa peptidyl-prolyl cis-trans isomerase	2								0.0542217											0.0751502
Formate dehydrogenase H	2																			0.293961	0.112707
Fructose-1,6-bisphosphatase class 3	2		0.0136995										0.112008
Fructose-6-phosphate aldolase 1	2										0.384914									0.0804205
Fumarate hydratase class I, aerobic	2								0.201944											0.0665891
GDP-L-fucose synthase	2					0.0484421													0.235412
Glucose-1-phosphate thymidylyltransferase	2									0.444215								0.48093
Glutamate-1-semialdehyde 2,1-aminomutase	2										0.0300589									0.077872
Glycerate 2-kinase	2	0.00479604																		0.00580463
Glycerate dehydrogenase	2											0.18845				0.116249
Glycerol dehydrogenase	2										0.0490962									0.460994
Glycerol-3-phosphate dehydrogenase [NAD(P)+]	2		0.0481657															0.072648
Glycogen operon protein GlgX	2										0.0367166	0.0281685
GTP cyclohydrolase 1 type 2	2										0.0142537									0.0492453
GTPase Obg	2	0.00757164	0.00289029
GTP-sensing transcriptional pleiotropic repressor CodY	2										0.196003	0.283057
High-affinity branched-chain amino acid transport ATP-binding protein LivF	2										0.37011	0.0355544
Homoserine O-acetyltransferase	2	0.0237129									0.0199552
HTH-type transcriptional regulator GltC	2										0.0394794		0.118108
HTH-type transcriptional repressor PurR	2		0.0143142																	0.0194566
HTH-type transcriptional repressor RspR	2										0.104652	0.204058
Hydroxyethylthiazole kinase	2																	0.252291			0.195061
Hypoxanthine-guanine phosphoribosyltransferase	2										0.072835							0.153488
Inosose isomerase	2											0.294062									0.231601
Intermembrane phospholipid transport system binding protein MlaC	2																0.654374			0.0628881
L(+)-tartrate dehydratase subunit alpha	2										0.160393	0.0599743
Lactate utilization protein C	2												0.963869							0.0191477
L-asparaginase 2	2																2.87995			0.23196
L-cystine-binding protein FliY	2										0.335552				0.774542
Leu/Ile/Val-binding protein	2												0.366104		0.700246
Leucine-, isoleucine-, valine-, threonine-, and alanine-binding protein	2										0.509155	0.299415
Levanase	2				0.0912339				0.151258
L-glyceraldehyde 3-phosphate reductase	2	0.101661																		0.0255672
Lipid-A-disaccharide synthase	2		0.00591571														0.234499
Lipopolysaccharide assembly protein B	2	0.165962						0.363693
Lipopolysaccharide export system ATP-binding protein LptB	2										0.354884									0.0458831
L-lactate dehydrogenase	2										0.537466	1.21003
L-serine dehydratase 1	2		0.0339933																	0.0146139
Macrolide export ATP-binding/permease protein MacB	2		0.0159641																0.0231038
Macrolide export protein MacA	2		0.0686385						0.025206
Maltodextrin phosphorylase	2																	0.79959		0.128296
Methylglyoxal synthase	2							0.246423			0.0641418
Molybdopterin adenylyltransferase	2																			0.0283534	0.11701
Multidrug efflux pump subunit AcrA	2										0.0288656									0.0640629
mupirocin-resistant isoleucine--tRNA ligase MupB	2										0.0536886										0.00662416
Na(+)-translocating NADH-quinone reductase subunit B	2		0.105933		0.118704
NAD(P) transhydrogenase subunit alpha	2															1.84715				0.0563732
NAD(P) transhydrogenase subunit beta	2																	0.0999855		0.0287216
NAD-dependent malic enzyme	2																			0.072414	0.257858
NADH-dependent butanol dehydrogenase A	2						0.26821				0.00671189
NADH-quinone oxidoreductase subunit I	2		0.0305711					0.0758224
NADPH-flavin oxidoreductase	2		0.0719915			0.145565
NADP-reducing hydrogenase subunit HndD	2										0.00457103										0.141919
NADP-specific glutamate dehydrogenase	2											0.175159								0.0272116
nitrogen fixation protein NifU	2										0.948488	1.94921
Non-reducing end alpha-L-arabinofuranosidase BoGH43B	2		0.150838		0.0284448
Nucleoside triphosphate pyrophosphohydrolase	2	0.00684889	0.0436312
Oligo-1,6-glucosidase	2										0.0222522										0.130543
Oligopeptidase A	2								0.0294898											0.0748029
Ornithine carbamoyltransferase	2										0.0857992							0.0449467
Outer membrane porin PhoE	2															22.3644				0.239429
Outer membrane protein SusE	2		0.0823919					0.0413938
PEP-dependent dihydroxyacetone kinase, ADP-binding subunit DhaL	2										0.0555001									0.0947813
PEP-dependent dihydroxyacetone kinase, phosphoryl donor subunit DhaM	2										0.127204									0.0117138
PepSY-like domain-containing protein	2			6.43801			0.583853
Peptidase E	2																0.742151			0.0627736
Peptide chain release factor 3	2		0.00435478									0.0466406
Peptide chain release factor RF2	2		0.02916																	0.01887
Periplasmic dipeptide transport protein	2																	0.0608772		0.0103344
Periplasmic nitrate reductase	2																		0.773236	0.0614323
PhoH-like protein	2										0.0183564									0.0369621
Phosphate import ATP-binding protein PstB	2				0.168891															0.249554
Phosphocarrier protein HPr	2												0.736785							0.0520368
Phosphoenolpyruvate carboxylase	2																	0.0630728		0.0212891
Phosphoenolpyruvate synthase	2																0.414736			0.100526
Phosphoglucosamine mutase	2										0.0334598									0.0347886
Phosphomethylpyrimidine synthase	2	0.016001	0.0181077
preprotein translocase subunit YajC	2	0.336645			0.794783
Protein LacX, plasmid	2	0.0206405									0.195383
Protein QmcA	2																	0.332221		0.0761358
Protein translocase subunit SecDF	2										0.0770323										0.0163133
Protein YrdA	2										0.0476263				1.07928
Proton/glutamate-aspartate symporter	2										0.0288656	0.0257688
putative ABC transporter ATP-binding protein	2																	0.185502			0.0510847
putative adenylyl-sulfate kinase	2					0.102337			0.086321
Putative aliphatic sulfonates-binding protein	2										0.0419493	0.0161425
Putative beta-glucuronidase	2		0.0167961	0.265126
putative branched-chain-amino-acid aminotransferase	2										0.154342	0.308572
putative enoyl-CoA hydratase	2			0.752495	0.649244
putative FAD-linked oxidoreductase	2												0.945738	1.21508
putative GTPase	2		0.0108899						0.0818763
putative HIT-like protein	2							0.408879	0.226869
Putative metal chaperone YciC	2	0.0269867	0.0256968
Putative multidrug export ATP-binding/permease protein	2	0.0210134									0.015316
putative N-acetyl-LL-diaminopimelate aminotransferase	2										0.0567951	0.188218
Putative peroxiredoxin bcp	2	0.103094						0.289136
Putative xanthine dehydrogenase molybdenum-binding subunit XdhA	2										0.0242276									0.0919474
Putative zinc metalloprotease	2	0.0172961	0.0204264
Pyridoxine 5'-phosphate synthase	2								0.0698095											0.0227527
Pyruvate carboxylase	2												0.187693	0.131058
Response regulator MprA	2						0.57095		0.382826
Ribonuclease	2										0.07241	0.0523054
Ribonuclease E	2																	0.069545		0.0375195
Ribose-5-phosphate isomerase A	2																	0.414595		0.0706892
Ribosomal protein S12 methylthiotransferase RimO	2		0.0486543								0.0118888
Ribosomal RNA small subunit methyltransferase G	2		0.0547488								0.029581
Ribosomal RNA small subunit methyltransferase I	2		0.0432124			0.146995
Ribosomal silencing factor RsfS	2	0.0777681	0.105265
Ribosome maturation factor RimP	2		0.081341		0.174339
Ribulokinase	2	0.156336																		0.128943
RNase adapter protein RapZ	2	0.00634424							0.0634713
Rubredoxin-oxygen oxidoreductase	2												0.424477	0.273595
Rubrerythrin-1	2										0.274606								0.551052
Sensory transduction protein regX3	2							0.696781											0.166026
Septum site-determining protein MinD	2																			0.143342	0.132357
sn-glycerol-3-phosphate-binding periplasmic protein UgpB	2																			0.499874	0.0954777
Sodium/glucose cotransporter	2	0.038986						0.0605647
SPFH domain-containing protein	2								0.454911												0.619241
Sporulation initiation inhibitor protein Soj	2		0.0424249						0.0962898
S-ribosylhomocysteine lyase	2								0.269227											0.103465
Stringent starvation protein A	2																0.708376			0.24515
Sulfate adenylyltransferase subunit 1	2		0.0215935						0.00296025
Sulfate adenylyltransferase subunit 2	2		0.0638916						0.0142444
SusD family outer membrane lipoprotein NanU	2		0.398681	0.756498
SusD-like protein	2	0.132428			0.0599292
TelA-like protein	2										0.0229541										0.0548984
Thermostable beta-glucosidase B	2	0.0567707	0.0160391
Thiamine-phosphate synthase	2																	0.614137			0.223726
Thiol:disulfide interchange protein DsbD	2		0.00255713					0.201741
Thioredoxin	2							0.113734			0.180178
Thioredoxin 1	2	0.179652																		0.273909
Tol-Pal system protein TolB	2	0.162495							0.0661911
T-protein	2					0.0492769			0.156744
Transcriptional regulatory protein WalR	2	0.174056				0.41486
tRNA 5-methylaminomethyl-2-thiouridine biosynthesis bifunctional protein MnmC	2										0.0545233	0.0649851
tRNA dimethylallyltransferase	2	0.0925781	0.012378
tRNA modification GTPase MnmE	2										0.00950249									0.0170495
tRNA threonylcarbamoyladenosine biosynthesis protein TsaE	2	0.0254663	0.108264
tRNA uridine 5-carboxymethylaminomethyl modification enzyme MnmG	2		0.0109673																	0.005274
tRNA-2-methylthio-N(6)-dimethylallyladenosine synthase	2		0.0137052																	0.0256616
Tryptophan--tRNA ligase	2																			0.129118	0.0467212
Tyrosine-protein kinase ptk	2							0.0244892		0.0817992
Ubiquinone biosynthesis O-methyltransferase, mitochondrial	2		0.0592316						0.125954
UDP-2,3-diacetamido-2,3-dideoxy-D-glucuronate 2-epimerase	2	0.0251126							0.0956465
UDP-2,3-diacylglucosamine pyrophosphatase LpxI	2										0.164875	0.241054
UDP-N-acetylglucosamine 1-carboxyvinyltransferase	2	0.0124984	0.0484306
UDP-N-acetylglucosamine--N-acetylmuramyl- (pentapeptide) pyrophosphoryl-undecaprenol N-acetylglucosamine transferase	2		0.0378582					0.136319
Universal stress protein	2													0.167707			1.22751
Universal stress protein E	2															0.142716				0.0944814
Uptake hydrogenase large subunit	2										0.403473	0.283538
Uridine phosphorylase	2	0.0330248																		0.253499
Urocanate hydratase	2	0.0209082																			0.0916586
Vegetative protein 296	2		0.025053												0.867271
VWA domain-containing protein	2				0.483673																1.5935
1,4-beta-mannosyl-N-acetylglucosamine phosphorylase	1	0.0279893
1-acyl-sn-glycerol-3-phosphate acyltransferase	1										0.054947
1-deoxy-D-xylulose-5-phosphate synthase	1		0.0213763
2-(hydroxymethyl)glutarate dehydrogenase	1										0.0278097
2',3'-cyclic-nucleotide 2'-phosphodiesterase/3'-nucleotidase	1																			0.0205091
2,3-diketo-L-gulonate-binding periplasmic protein YiaO	1															0.4322
2,3-dimethylmalate dehydratase large subunit	1										0.0252495
2,3-dimethylmalate dehydratase small subunit	1										0.026943
2,5-diketo-D-gluconic acid reductase A	1																			0.0683574
23S rRNA (uracil-C(5))-methyltransferase RlmCD	1						0.0641842
2-aminoethylphosphonate--pyruvate transaminase	1										0.00485567
2-C-methyl-D-erythritol 2,4-cyclodiphosphate synthase	1																				0.254693
2-C-methyl-D-erythritol 4-phosphate cytidylyltransferase	1										0.081959
2-ketogluconate reductase	1																0.0556224
2-methoxy-6-polyprenyl-1,4-benzoquinol methylase, mitochondrial	1																		0.720308
2-methylcitrate dehydratase (2-methyl-trans-aconitate forming)	1		0.0424576
2-oxoglutarate carboxylase large subunit	1								0.0803206
2-oxoglutarate dehydrogenase E1 component	1																			0.0450372
3-[(3aS,4S,7aS)-7a-methyl-1, 5-dioxo-octahydro-1H-inden-4-yl]propanoyl:CoA ligase	1	0.0131146
33 kDa chaperonin	1																			0.106034
3-demethoxyubiquinol 3-hydroxylase	1																			0.00848426
3-deoxy-D-manno-octulosonate 8-phosphate phosphatase KdsC	1																			0.0470545
3-deoxy-manno-octulosonate cytidylyltransferase	1		0.00450108
3-hydroxydecanoyl-[acyl-carrier-protein] dehydratase	1																			0.0106325
3-hydroxylaminophenol mutase	1																0.216395
3-isopropylmalate dehydratase small subunit 1	1								0.20345
3-mercaptopyruvate sulfurtransferase	1																			0.0629627
3-oxoacyl-[acyl-carrier-protein] synthase 1	1																			0.054472
3-oxo-tetronate 4-phosphate decarboxylase	1		0.00998925
3-phenylpropionate-dihydrodiol/cinnamic acid-dihydrodiol dehydrogenase	1																	0.0864982
3-phosphoshikimate 1-carboxyvinyltransferase 1	1										0.0122457
47 kDa outer membrane protein	1																0.331412
4-diphosphocytidyl-2-C-methyl-D-erythritol kinase	1		0.0415611
4-hydroxybenzoyl-CoA reductase subunit gamma	1										0.0619175
4-hydroxybutyryl-CoA dehydratase/vinylacetyl-CoA-Delta-isomerase	1												0.426032
4-O-beta-D-mannosyl-D-glucose phosphorylase	1	0.0924863
50S ribosomal protein L16 3-hydroxylase	1																			0.0237165
50S ribosomal protein L3 glutamine methyltransferase	1																			0.0356704
50S ribosomal protein L36	1											1.1387
5-amino-6-(5-phospho-D-ribitylamino)uracil phosphatase YitU	1										0.0736443
5-hydroxybenzimidazole synthase	1																		0.0688815
5-hydroxyisourate hydrolase	1																		1.02694
5-keto-D-gluconate 5-reductase	1																			0.11319
5-methyltetrahydrofolate:corrinoid/iron-sulfur protein co-methyltransferase	1																				0.551386
5'-nucleotidase SurE	1								0.0533886
6-carboxy-5,6,7,8-tetrahydropterin synthase	1										0.0565588
6-phosphogluconate dehydrogenase, decarboxylating	1																			0.120502
6-phosphogluconate dehydrogenase, NADP(+)-dependent, decarboxylating	1										0.026268
6-phosphogluconolactonase	1										0.0167268
AAA family ATPase	1					0.665729
AB hydrolase superfamily protein YdjP	1														0.198127
ABC transporter arginine-binding protein	1																0.828021
ABC transporter ATP-binding protein ModF	1		0.0188617
ABC transporter ATP-binding protein NatA	1		0.0411897
ABC transporter glutamine-binding protein GlnH	1																		0.663509
ABC transporter solute-binding protein	1														0.978654
ABC transporter substrate-binding protein	1														0.789638
Acetoin dehydrogenase operon transcriptional activator AcoR	1										0.0278341
Acetolactate synthase large subunit IlvB1	1																	0.163279
Acetyl esterase Axe7A	1	0.0451674
Acetyl-/propionyl-coenzyme A carboxylase alpha chain	1																	0.0699252
Acetyl-CoA:oxalate CoA-transferase	1														2.39152
Acetyl-coenzyme A carboxylase carboxyl transferase subunit alpha	1																			0.176786
Acetylornithine aminotransferase	1										0.0399678
Acetylornithine deacetylase	1																			0.329265
Acid stress chaperone HdeA	1																			0.190999
Aconitate hydratase A	1																			0.0235801
Aconitate/2-methylaconitate hydratase	1				0.0467768
Acylphosphatase	1										0.326596
Adenosylhomocysteinase	1										0.089871
Adenylyl-sulfate kinase	1		0.0336584
ADP-L-glycero-D-manno-heptose-6-epimerase	1																			0.0820419
ADP-ribose pyrophosphatase	1										0.0781199
Aerobic respiration control sensor protein ArcB	1																			0.0113705
Aerotaxis receptor	1																		0.45151
Agmatinase	1																			0.0469777
Agmatine deiminase	1	0.00807912
Alcohol dehydrogenase YqhD	1																			0.174296
Aldehyde reductase YahK	1																			0.0823792
Alkaline phosphatase 3	1				0.174885
Alkaline phosphatase synthesis transcriptional regulatory protein PhoP	1										0.0688622
Alkaline shock protein 23	1											0.388911
Alkyl hydroperoxide reductase subunit F	1																			0.181173
Allantoinase	1																			0.0512614
Alpha-1,4-glucan:maltose-1-phosphate maltosyltransferase 1	1																	0.436026
Alpha-amylase	1		0.0362154
Alpha-amylase SusG	1	0.00697774
Alpha-D-glucose 1-phosphate phosphatase YihX	1																			0.0222268
Alpha-maltose-1-phosphate synthase	1																	0.245731
Alpha-xylosidase BoGH31A	1	0.0590146
Aminopeptidase C	1							0.360466
Aminopeptidase T	1										0.0238846
Aminopeptidase YpdF	1										0.00984659
Aminopyrimidine aminohydrolase	1																	0.759363
Anaerobic C4-dicarboxylate transporter DcuA	1																			0.0280915
Anaerobic C4-dicarboxylate transporter DcuB	1										0.0316325
Anaerobic dimethyl sulfoxide reductase chain B	1																			0.0215762
Anaerobic glycerol-3-phosphate dehydrogenase subunit A	1																			0.00408038
Anaerobic glycerol-3-phosphate dehydrogenase subunit B	1																			0.0184737
Anthranilate phosphoribosyltransferase 2	1		0.0120052
Antigen 43	1																			0.0287354
Arabinose 5-phosphate isomerase GutQ	1																			0.00688961
Arabinose import ATP-binding protein AraG	1																			0.0351042
Arabinose metabolism transcriptional repressor	1										0.0589154
Arabinose-proton symporter	1										0.0168508
Arginine biosynthesis bifunctional protein ArgJ	1										0.0595031
Arginine repressor	1										0.188529
Aromatic-amino-acid aminotransferase	1												0.0643646
Arylsulfatase	1		0.0144945
Arylsulfate sulfotransferase AssT	1																1.07353
Aspartate/alanine antiporter	1		0.00203716
Aspartate-semialdehyde dehydrogenase 2	1																				0.144089
Aspartokinase 3	1																				0.0157625
Aspartyl/glutamyl-tRNA(Asn/Gln) amidotransferase subunit B	1										0.0130234
ATP synthase subunit delta, sodium ion specific	1						0.247169
ATPase RavA	1																			0.019984
ATP-dependent 6-phosphofructokinase isozyme 1	1																			0.0587447
ATP-dependent 6-phosphofructokinase isozyme 2	1																			0.0501001
ATP-dependent Clp protease ATP-binding subunit ClpA	1																			0.0802348
ATP-dependent Clp protease ATP-binding subunit ClpC	1		0.0863559
ATP-dependent dethiobiotin synthetase BioD	1														0.636766
ATP-dependent protease ATPase subunit HslU	1																			0.062403
ATP-dependent protease subunit ClpQ	1										0.196385
ATP-dependent RNA helicase CshA	1		0.0281344
ATP-dependent RNA helicase DeaD	1		0.00746737
ATP-dependent RNA helicase SrmB	1																			0.019924
Autonomous glycyl radical cofactor	1																			0.522417
Beta-1,6-galactofuranosyltransferase WbbI	1		0.0200371
Beta-galactosidase BgaA	1	0.146056
Beta-glucosidase BoGH3A	1	0.0668455
Beta-glucuronidase	1							0.0180654
bifunctional 4-hydroxy-2-oxoglutarate aldolase/2-dehydro-3-deoxy-phosphogluconate aldolase	1															0.519893
Bifunctional alpha-galactosidase/sucrose kinase AgaSK	1																				0.0716477
Bifunctional DNA-directed RNA polymerase subunit beta-beta'	1																		0.220981
Bifunctional glutathionylspermidine synthetase/amidase	1																			0.0053592
Bifunctional homocysteine S-methyltransferase/5,10-methylenetetrahydrofolate reductase	1																				1.35385
Bifunctional chorismate mutase/prephenate dehydratase	1								0.0408137
Bifunctional polymyxin resistance protein ArnA	1										0.115941
Bifunctional protein HldE	1																			0.0255002
Biofilm dispersion protein BdlA	1																		1.55345
Biosynthetic peptidoglycan transglycosylase	1		0.015989
Biotin carboxyl carrier protein of acetyl-CoA carboxylase	1																			0.0567068
Biotin synthase	1		0.0325709
BREX-3 system P-loop-containing protein	1												0.435715
BT1926 family outer membrane beta-barrel protein	1		0.303061
C4-dicarboxylic acid transporter DauA	1										0.00477693
Carbamate kinase 1	1																			0.0285363
Carbamoyl dehydratase HypE	1																			0.0263281
Carbohydrate acetyl esterase/feruloyl esterase	1	0.0987312
Carbon disulfide hydrolase	1								0.0199817
Carbon monoxide dehydrogenase 1	1																				1.21969
Carbon monoxide dehydrogenase/acetyl-CoA synthase subunit alpha	1																				0.404081
Carboxypeptidase G2	1																0.179562
Catabolite control protein A	1												0.118761
Catalase	1																		0.624875
Catalase-peroxidase	1																			0.851422
CCA-adding enzyme	1	0.00252706
CDP-diacylglycerol--serine O-phosphatidyltransferase	1																			0.0220666
CDP-glucose 4,6-dehydratase	1										0.0148526
CDP-paratose 2-epimerase	1																		0.212917
Cell division ATP-binding protein FtsE	1								0.0831239
Cell division protein FtsX	1																			0.0125657
Cell division protein ZapA	1																			0.0405791
Cell division protein ZapB	1																			0.307939
Cell division topological specificity factor	1																			0.276445
Cellobiose 2-epimerase	1		0.100904
Cellobiose phosphorylase	1	0.0671291
Cobalt-factor III methyltransferase	1										0.0654616
Cobalt-precorrin-4 C(11)-methyltransferase	1										0.0244511
Cold shock-like protein CspE	1																			0.0961549
Colicin I receptor	1																			0.0200142
ComE operon protein 3	1										0.00613703
Corrinoid adenosyltransferase	1														1.26709
Corrinoid/iron-sulfur protein large subunit	1																				0.503133
Corrinoid/iron-sulfur protein small subunit	1																				0.855823
CRISPR system Cms endoribonuclease Csm3	1										0.0306054
CRISPR system single-strand-specific deoxyribonuclease Cas10/Csm1 (subtype III-A)	1										0.00213462
CRISPR-associated endonuclease Cas9	1								0.00157635
CRP-like cAMP-activated global transcriptional regulator	1								0.0586588
Cyclic di-AMP synthase CdaA	1										0.0356082
Cyclic di-GMP-binding protein	1																			0.00576679
Cyclic-di-AMP phosphodiesterase GdpP	1										0.0105678
Cyclopropane-fatty-acyl-phospholipid synthase	1										0.0362557
Cysteine synthase	1										0.0400396
Cysteine synthase A	1																			0.0616225
Cytochrome b	1																		0.516197
Cytochrome bd-I ubiquinol oxidase subunit 1	1																			0.0550773
Cytochrome bd-I ubiquinol oxidase subunit 2	1										0.0289317
Cytochrome c551 peroxidase	1																		0.955453
Cytochrome c-552	1																			0.0508937
Cytochrome c-553	1																		0.370238
Cytochrome c-type biogenesis protein CcmE	1																			0.0417276
Cytosine deaminase	1																			0.00776896
D-alanine--D-alanine ligase	1		0.029318
D-alanine--D-alanine ligase B	1										0.0397821
D-alanyl-D-alanine carboxypeptidase DacA	1																			0.0129483
D-alanyl-D-alanine carboxypeptidase DacC	1																			0.0248801
D-aminoacyl-tRNA deacylase	1		0.00759183
D-arabitol-phosphate dehydrogenase	1																			0.0988408
D-aspartate ligase	1																	0.0813167
dCTP deaminase	1																			0.0286472
DEAD-box ATP-dependent RNA helicase CshA	1										0.00334114
Deoxyuridine 5'-triphosphate nucleotidohydrolase	1	0.124697
Dephospho-CoA kinase	1								0.074783
D-galactonate dehydratase	1																			0.353155
D-galactose-binding periplasmic protein	1																			0.283107
Diacetylchitobiose binding protein DasA	1																				0.183955
Diacetylchitobiose uptake system ATP-binding protein MsiK	1																	1.59028
Diaminopropionate ammonia-lyase	1																			0.127804
Dihydroanticapsin 7-dehydrogenase	1										0.016305
Dihydrofolate synthase/folylpolyglutamate synthase	1																			0.00524067
Dihydrolipoyllysine-residue acetyltransferase component of pyruvate dehydrogenase complex	1																			0.0473906
Dihydrolipoyllysine-residue succinyltransferase component of 2-oxoglutarate dehydrogenase complex	1																			0.0600672
Dipeptidase	1																0.213667
Dipeptide and tripeptide permease B	1	0.0138287
Dipeptidyl aminopeptidase BIII	1		0.0081341
Dipicolinate synthase subunit A	1																				0.156571
Dipicolinate synthase subunit B	1																				0.74954
Dissimilatory sulfite reductase SirA	1																1.59345
Ditrans,polycis-undecaprenyl-diphosphate synthase ((2E,6E)-farnesyl-diphosphate specific)	1	0.0270601
D-lactate dehydrogenase	1																			0.0268883
DNA ligase	1		0.0196635
DNA-binding protein HB1	1																	2.68907
DNA-binding protein H-NS	1																			1.0735
DNA-binding protein H-NS, plasmid	1															0.661682
DNA-binding protein HU-beta	1															2.50905
DNA-binding protein StpA	1																			0.0990252
DNA-directed RNA polymerase subunit delta	1										0.0922155
DNA-directed RNA polymerase subunit omega	1																			0.133666
Dodecaprenyl-phosphate galacturonate synthase	1		0.0234242
D-serine dehydratase	1																			0.0100071
D-tagatose-1,6-bisphosphate aldolase subunit KbaY	1																			0.0231982
dTDP-4-amino-4,6-dideoxygalactose transaminase	1																			0.0294091
dTDP-4-dehydro-2,6-dideoxy-D-glucose 3-dehydratase	1										0.0439866
D-threo-aldose 1-dehydrogenase	1							0.0238233
dTTP/UTP pyrophosphatase	1		0.0116797
Dual-specificity RNA methyltransferase RlmN	1		0.0314487
DUF1015 domain-containing protein	1									0.513791
DUF1177 domain-containing protein	1																0.566921
DUF3127 domain-containing protein	1	0.38573
DUF3575 domain-containing protein	1	0.479167
DUF4488 domain-containing protein	1				0.537095
DUF4627 domain-containing protein	1			1.94873
DUF6110 family protein	1																				0.788125
D-xylose-binding periplasmic protein	1																			0.0971748
ECF RNA polymerase sigma factor SigH	1								0.068919
Endoglucanase	1	0.0181537
Endoglucanase A	1	0.320317
Endoglucanase C307	1									0.402308
Endonuclease MutS2	1	0.00359179
energy transducer TonB	1	0.477698
Energy-coupling factor transporter ATP-binding protein EcfA2	1										0.0776501
Erythritol/L-threitol dehydrogenase	1															0.68154
Esterase EstD	1								0.120425
exo-alpha-sialidase	1			1.52903
Exo-beta-D-glucosaminidase	1	0.00855909
Exodeoxyribonuclease	1		0.0338921
Exodeoxyribonuclease III	1																			0.0288824
Exo-poly-alpha-D-galacturonosidase	1								0.00550166
Exoribonuclease 2	1																			0.0309069
Extracellular endo-alpha-(1->5)-L-arabinanase 1	1	0.0354531
Extracellular exo-alpha-(1->5)-L-arabinofuranosidase ArbA	1	0.0425637
extracellular solute-binding protein	1																	0.486588
Farnesyl diphosphate synthase	1										0.0363177
Fatty acid metabolism regulator protein	1																			0.0508937
Fe/S biogenesis protein NfuA	1																			0.0752626
Ferredoxin-like protein FixX	1												0.237944
Ferredoxin--NADP reductase	1															0.52657
Ferrienterobactin receptor	1																			0.0415039
Ferrichrome outer membrane transporter/phage receptor	1																			0.0310862
FeS cluster assembly protein SufB	1		0.033008
fimbrillin family protein	1			0.374966
FKBP-type peptidyl-prolyl cis-trans isomerase	1							0.470979
FKBP-type peptidyl-prolyl cis-trans isomerase FkpA	1																			0.184297
Flagellin A	1																		1.03563
Flavodoxin 1	1																			0.0565457
flavodoxin family protein	1																				1.37419
Flavohemoprotein	1																			0.0139619
flotillin-like protein FloA	1	0.33413
Formate dehydrogenase 2 subunit alpha (cytochrome c-553)	1																		0.329101
Formate dehydrogenase, nitrate-inducible, iron-sulfur subunit	1																			0.0606831
Formate dehydrogenase, nitrate-inducible, major subunit	1																			0.0289183
Formate dehydrogenase-O iron-sulfur subunit	1																			0.0405453
Formate dehydrogenase-O major subunit	1																			0.17979
Formate hydrogenlyase subunit 5	1																			0.0544146
Formyltetrahydrofolate deformylase	1							0.0415028
Fructose import ATP-binding protein FruK	1										0.0968232
Fructose-1,6-bisphosphatase class 1	1																			0.029976
Fructose-bisphosphate aldolase class 1	1																			0.0473906
fucose isomerase	1															0.942629
Fumarate and nitrate reduction regulatory protein	1																			0.0309619
Fumarate hydratase class II	1																		0.0959581
Fumarate reductase cytochrome b subunit	1																0.225119
Galactarate dehydratase (L-threo-forming)	1																			0.027486
Galactose/methyl galactoside import ATP-binding protein MglA	1																			0.0196681
Galactoside O-acetyltransferase	1										0.0502596
General stress protein 13	1										0.103968
General stress protein 16U	1							0.149186
General stress protein CTC	1						0.941739
GerW family sporulation protein	1																				0.70325
Glucans biosynthesis protein D	1																			0.0348762
Glucans biosynthesis protein G	1																			0.00442313
Glucarate dehydratase	1																			0.0867766
Glucarate dehydratase-related protein	1																			0.0247933
Glucose-1-phosphatase	1																			0.0160646
Glucose-1-phosphate cytidylyltransferase	1										0.0756502
Glucose-1-phosphate thymidylyltransferase 1	1								0.143868
Glucose-6-phosphate 1-dehydrogenase	1																			0.0360336
Glucose-6-phosphate 1-dehydrogenase 2	1										0.116431
Glutamate 5-kinase	1										0.0094014
Glutamate decarboxylase beta	1																			0.030848
Glutamate dehydrogenase	1														1.24282
Glutamate formimidoyltransferase	1	0.022173
Glutamate racemase	1																0.0647571
Glutamate racemase 1	1										0.0130923
Glutamate synthase [NADPH] large chain	1																	0.0124674
Glutamate--cysteine ligase	1																			0.0256166
Glutamate-pyruvate aminotransferase AlaA	1																			0.0573368
Glutamine transport ATP-binding protein GlnQ	1										0.229253
Glutamine transport system permease protein GlnP	1										0.0639806
Glutamyl-tRNA(Gln) amidotransferase subunit A	1										0.0145172
Glutaredoxin 3	1																			0.0932587
Glutathione hydrolase-like YwrD proenzyme	1																0.0986316
Glutathione reductase	1																			0.0319448
Glutathione S-transferase GstA	1																			0.0385098
Glutathione S-transferase GstB	1																			0.0265813
Glutathione synthetase	1																			0.0629876
Glutathione-regulated potassium-efflux system protein KefB	1		0.00956953
Glycerol-3-phosphate acyltransferase	1																			0.0178131
Glycerophosphodiester phosphodiesterase, cytoplasmic	1																			0.058199
Glycerophosphodiester phosphodiesterase, periplasmic	1																			0.055598
Glycine cleavage system H protein	1		0.0316326
Glycine--tRNA ligase alpha subunit	1										0.00605296
Glycolate permease GlcA	1												0.0252731
Glyoxalase ElbB	1																			0.0356704
Glyoxylate carboligase	1																			0.0167825
Glyoxylate/hydroxypyruvate reductase A	1										0.0308605
GMP reductase	1																			0.0541737
GntR family transcriptional regulator	1								0.402152
GTP 3',8-cyclase	1										0.0443263
GTP cyclohydrolase FolE2	1										0.0371032
GTPase ObgE/CgtA	1																			0.0311887
Guanine deaminase	1																			0.0530169
Guanosine-5'-triphosphate,3'-diphosphate pyrophosphatase	1		0.0798531
heavy metal-binding domain-containing protein	1								0.407174
Heme response regulator HssR	1		0.301873
Heme/hemopexin transporter protein HuxB	1										0.0741819
Hemolysin secretion protein D, chromosomal	1								0.275532
Hexuronate transporter	1																			0.0204774
High frequency lysogenization protein HflD	1																			0.0363402
High molecular weight rubredoxin	1										0.0290428
High-affinity proline transporter PutP	1										0.026459
Histidine ammonia-lyase	1																				0.25109
Histidine biosynthesis bifunctional protein HisB	1		0.0137018
Histidine-binding periplasmic protein	1																			0.0637951
Histidinol-phosphatase	1										0.0483291
Holliday junction ATP-dependent DNA helicase RuvB	1		0.00462916
Homoserine dehydrogenase	1										0.0512605
Homoserine kinase	1										0.0639543
HPF/RaiA family ribosome-associated protein	1																1.94026
HPr family phosphocarrier protein	1																				0.698054
HPr kinase/phosphorylase	1																				0.072014
HTH-type transcriptional activator CmpR	1										0.0180969
HTH-type transcriptional activator RhaR	1		0.0121577
HTH-type transcriptional activator RhaS	1		0.0444927
HTH-type transcriptional regulator CymR	1										0.0762934
HTH-type transcriptional regulator GalS	1																			0.0063918
HTH-type transcriptional regulator HdfR	1										0.0177337
HTH-type transcriptional regulator SgrR	1																0.385638
HU family DNA-binding protein	1							0.525702
Hydrogenase 2 maturation protease	1																			0.0202277
Hydrogenase maturation factor HypB	1																			0.0343174
Hydrogenase-1 large chain	1																			0.10002
Hydrogenase-1 small chain	1																			0.00594506
Hydrogenase-2 large chain	1																			0.113113
Hydrogenase-2 small chain	1																			0.0535056
Hydroxycarboxylate dehydrogenase B	1																			0.0214418
Hydroxylamine reductase	1							0.0357134
Hydroxymethylpyrimidine/phosphomethylpyrimidine kinase	1																			0.0249424
Hydroxypyruvate isomerase	1																			0.0342878
Chaperedoxin	1																			0.0467232
Chaperone protein FimC	1																			0.00917661
Chaperone protein HscA	1																			0.0071804
Chaperone protein Skp	1																			0.226651
Chaperone protein YcdY	1																			0.0360581
Chemotaxis protein CheV	1																		0.675277
Chondroitin sulfate ABC exolyase	1				0.0393916
Chorismate dehydratase	1										0.0062899
Chorismate mutase AroH	1										0.0589154
Chromosomal replication initiator protein DnaA	1		0.00604445
Chromosome partition protein MukB	1																			0.0022324
Chromosome partition protein MukE	1																			0.0330789
Indole-3-acetyl-aspartic acid hydrolase	1																1.09773
Indole-3-glycerol phosphate synthase	1		0.00862708
Inhibitor of g-type lysozyme	1																			0.0665132
Inhibitor of vertebrate lysozyme	1																			0.119544
Inner membrane ABC transporter permease protein YjfF	1										0.0337897
Inner membrane protein YhcB	1																			0.0921485
Inner membrane protein YjiG	1										0.0763719
Inner membrane symporter YicJ	1		0.00912845
Inorganic pyrophosphatase	1																			0.201051
Inorganic triphosphatase	1																			0.0255377
Inositol-1-monophosphatase	1																			0.0372735
Integration host factor subunit alpha	1																			0.346255
Intermembrane phospholipid transport system binding protein MlaD	1																			0.132936
Intermembrane phospholipid transport system lipoprotein MlaA	1																			0.0308385
Ion-translocating oxidoreductase complex subunit C	1																				0.32925
Ion-translocating oxidoreductase complex subunit G	1								0.0137017
IS1595 family transposase ISSag10	1	0.0653533
Isocitrate dehydrogenase [NADP] 2	1																		0.0907941
Lactaldehyde dehydrogenase	1									0.979313
Lactococcin-G-processing and transport ATP-binding protein LagD	1								0.317269
Lactose permease	1										0.22565
L-arabinose transport system permease protein AraQ	1																				0.414622
L-arabinose-binding periplasmic protein	1																			0.268883
Large-conductance mechanosensitive channel	1							0.162031
L-asparaginase 1	1		0.0342611
L-fucose mutarotase	1																			0.134274
L-fuculokinase	1																			0.0468552
L-fuculose phosphate aldolase	1																			0.174868
L-idonate 5-dehydrogenase (NAD(P)(+))	1																			0.022567
Lichenan permease IIC component	1										0.0629786
Lipid A biosynthesis lauroyltransferase	1		0.0130679
Lipoprotein-releasing system ATP-binding protein LolD	1	0.0749906
L-lactate dehydrogenase 2	1																	0.390756
L-Lysine--8-amino-7-oxononanoate transaminase	1														0.397164
Lon protease	1																			0.0592383
Lon protease 2	1		0.0075461
Long-chain fatty acid transport protein	1																			0.014876
Long-chain-alcohol dehydrogenase 2	1		0.0101936
Low specificity L-threonine aldolase	1		0.12745
Low-affinity inorganic phosphate transporter 1	1																			0.013296
LPS-assembly lipoprotein LptE	1																			0.0572944
LPS-assembly protein LptD	1																			0.0592383
L-rhamnose isomerase	1							0.0283652
L-ribulose-5-phosphate 4-epimerase AraD	1																			0.0765909
L-serine ammonia-lyase, iron-sulfur-dependent, subunit alpha	1														0.287099
L-serine dehydratase 2	1																			0.0121514
L-serine dehydratase TdcG	1																			0.00730693
L-serine dehydratase, alpha chain	1										0.0275211
L-threonine dehydratase catabolic TdcB	1																			0.0773039
Lysine/ornithine decarboxylase	1										0.00475125
Magnesium and cobalt efflux protein CorC	1																			0.0227215
Magnesium transport protein CorA	1																			0.0209959
Major cell-binding factor	1																		0.371668
Major outer membrane prolipoprotein Lpp	1																			1.17667
Major outer membrane protein	1																		4.17391
Malate synthase G	1																			0.00458831
Malate-2H(+)/Na(+)-lactate antiporter	1																				0.0541836
Malonate-semialdehyde dehydrogenase	1																				0.527401
Maltoporin	1																			0.280164
Maltose/maltodextrin import ATP-binding protein MalK	1																			0.0417276
Maltose/maltodextrin transport system permease protein MalF	1																			0.00430265
Maltose/maltodextrin-binding periplasmic protein	1																			0.354632
Mannan endo-1,4-beta-mannosidase	1	0.0355481
Mannitol 2-dehydrogenase	1																			0.00453189
Mannose-6-phosphate isomerase	1																			0.0820145
Melibiose/raffinose/stachyose import permease protein MelD	1																				0.218226
Membrane-bound lytic murein transglycosylase F	1																				0.0379681
Metalloprotease PmbA	1																			0.0466886
Metalloprotease TldD	1																			0.00459785
Methenyltetrahydrofolate cyclohydrolase	1																				0.0497763
Methyl-accepting chemotaxis protein PctC	1																		3.17259
MltA-interacting protein	1																			0.169434
Modulator of FtsH protease HflC	1																			0.0496609
Modulator of FtsH protease HflK	1																			0.0633383
Molybdate-binding protein ModA	1																			0.0430265
Molybdenum cofactor biosynthesis protein B	1																			0.097569
Molybdopterin molybdenumtransferase	1																			0.0968568
MoxR family ATPase	1	0.449751
Multidrug efflux pump subunit AcrB	1																			0.0390028
Multidrug efflux system ATP-binding protein	1	0.0565802
Multidrug export protein AcrE	1																		0.302647
Multidrug resistance protein MdtB	1	0.0168883
Multiphosphoryl transfer protein	1																			0.0911682
mupirocin-resistant isoleucine--tRNA ligase MupA	1											0.0433373
Murein DD-endopeptidase MepM	1	0.00869283
Murein hydrolase activator NlpD	1																			0.0320939
Myo-inositol 2-dehydrogenase	1																				0.0774051
N,N'-diacetyllegionaminic acid synthase	1								0.0333608
Na(+)/H(+)-K(+) antiporter GerN	1																				0.012013
N-acetylcysteine deacetylase	1																0.500935
N-acetylgalactosamine-6-O-sulfatase	1				0.0834675
N-acetylgalactosamine-6-phosphate deacetylase	1										0.0391235
N-acetylmannosamine kinase	1																			0.0227996
N-acetylmuramoyl-L-alanine amidase AmiC	1										0.00482913
N-acetylneuraminate epimerase	1																			0.0210339
NAD(P) transhydrogenase subunit alpha part 1	1																	0.189343
NAD(P)H dehydrogenase (quinone)	1																			0.318331
NAD-dependent dihydropyrimidine dehydrogenase subunit PreT	1																			0.0456269
NAD-dependent protein deacylase sirtuin-5, mitochondrial	1	0.0336272
NADH dehydrogenase	1																			0.0178352
NADH pyrophosphatase	1		0.0485273
NADH-quinone oxidoreductase subunit E	1										0.0692079
NADH-quinone oxidoreductase subunit F	1																			0.0571528
NADH-quinone oxidoreductase subunit G	1																			0.0426237
NADH-quinone oxidoreductase subunit H	1	0.0185188
NADH-specific methylglyoxal reductase	1																			0.0949751
NADP-dependent 3-hydroxy acid dehydrogenase YdfG	1								0.0169257
NADPH:quinone oxidoreductase MdaB	1																			0.114589
NADPH-dependent 7-cyano-7-deazaguanine reductase	1								0.161971
NADP-reducing hydrogenase subunit HndC	1										0.0513549
N-carbamoyl-D-amino acid hydrolase	1								0.0489348
Negative modulator of initiation of replication	1																			0.0672022
Nickel/cobalt homeostasis protein RcnB	1																			0.0197461
Nickel-binding periplasmic protein	1																			0.00633081
Nicotinamide-nucleotide amidohydrolase PncC	1		0.144062
Nicotinate dehydrogenase FAD-subunit	1																			0.0719516
Nicotinate phosphoribosyltransferase	1		0.0540188
Nicotinate phosphoribosyltransferase pncB1	1																	0.0655814
Nicotinate phosphoribosyltransferase pncB2	1										0.0801736
N-isopropylammelide isopropyl amidohydrolase	1																0.120235
Nitrate/nitrite response regulator protein NarL	1																			0.11315
Nitric oxide reductase FlRd-NAD(+) reductase	1	0.0290778
Nitrite reductase [NAD(P)H]	1																			0.0574432
nitrogen-fixing protein NifU	1															1.58657
Non-reducing end alpha-L-arabinofuranosidase BoGH43A	1					0.22742
Non-reducing end beta-L-arabinofuranosidase	1	0.0151792
Nucleoid-associated protein	1										0.322108
Nucleoid-associated protein YejK	1																			0.105627
Nucleoside-specific channel-forming protein Tsx	1																			0.173013
Nucleotide-binding protein YvcJ	1										0.0659054
Octaprenyl diphosphate synthase	1		0.0228458
O-GlcNAcase	1								0.107074
Oligopeptide transport ATP-binding protein OppD	1																	0.482594
Oligopeptide transport ATP-binding protein OppF	1																	0.319437
Oligopeptide-binding protein OppA	1																				0.272039
Oligoribonuclease	1																	0.491617
Oligosaccharides import ATP-binding protein MsmX	1																				1.06376
Omega-amidase YafV	1		0.0225054
OsmC family protein	1									0.954731
Osmotically-inducible protein Y	1																			0.0578943
Outer membrane lipoprotein RcsF	1																			0.0742689
Outer membrane lipoprotein SlyB	1																			0.171218
Outer membrane porin C	1																			0.464007
Outer membrane porin F	1																			0.201607
Outer membrane porin N	1																			0.0527959
Outer membrane porin protein	1																4.91495
Outer membrane porin protein OmpD	1																			4.11475
Outer membrane protein assembly factor BamB	1																			0.0733427
Outer membrane protein assembly factor BamC	1																			0.0482172
Outer membrane protein C	1															0.271988
Outer membrane protein OprJ	1	0.00400911
Outer membrane protein Slp	1																			0.0882273
Outer membrane protein TolC	1																			0.311772
Outer membrane protein W	1																			0.114751
Outer membrane protein X	1																			0.633723
Outer-membrane lipoprotein LolB	1																			0.0160258
Oxidoreductase UcpA	1																			0.105112
Oxygen-insensitive NAD(P)H nitroreductase	1																0.305667
Penicillin-binding protein 1B	1																			0.0288237
Penicillin-binding protein activator LpoA	1																			0.00652379
PEP-dependent dihydroxyacetone kinase, dihydroxyacetone-binding subunit DhaK	1																			0.071441
Peptidase B	1																			0.113945
Peptide deformylase 1	1											0.221747
Peptidyl-prolyl cis-trans isomerase A	1																			0.0290995
Peptidyl-prolyl cis-trans isomerase B	1																			0.0337129
Peptidyl-prolyl cis-trans isomerase D	1																			0.0390485
Peptidyl-tRNA hydrolase	1								0.0104758
Periplasmic [Fe] hydrogenase large subunit	1																0.549071
Periplasmic chaperone Spy	1																			0.0755503
Periplasmic nitrate reductase, electron transfer subunit	1																		0.128406
Periplasmic oligopeptide-binding protein	1																			0.0693591
Peroxide-responsive repressor PerR	1		0.0112379
Peroxiredoxin Bcp	1		0.118463
Pesticin receptor	1							0.0197632
PFL-like enzyme TdcE	1																			0.124473
Phage shock protein A	1																			0.034867
phage tail protein	1								0.476385
phasin family protein	1																	0.868346
Phenylalanine-specific permease	1										0.035428
Phosphate acyltransferase	1										0.0179829
Phosphate import ATP-binding protein PstB 1	1																	0.259962
Phosphate propanoyltransferase	1																				1.30497
Phosphate regulon transcriptional regulatory protein PhoB	1																			0.0724311
Phosphate transport system permease protein PstC	1										0.0469758
Phosphate-binding protein PstS 1	1															0.0931151
Phosphate-binding protein PstS 2	1																	0.165838
Phosphatidylserine decarboxylase proenzyme	1																			0.0686821
Phospho-2-dehydro-3-deoxyheptonate aldolase	1										0.0699521
Phospho-2-dehydro-3-deoxyheptonate aldolase, Trp-sensitive	1												0.0390117
Phosphodiesterase YfcE	1										0.0429923
Phosphoenolpyruvate synthase regulatory protein	1																0.0475482
Phosphogluconate dehydratase	1																			0.009169
Phosphoglycolate phosphatase	1																	0.0914316
Phosphoheptose isomerase	1																			0.138223
Phosphopantetheine adenylyltransferase	1										0.19399
Phosphopentomutase	1																			0.187467
Phosphoribosyl-ATP pyrophosphatase	1																				0.208707
Phosphoribosylglycinamide formyltransferase	1										0.0779763
Phosphorylated carbohydrates phosphatase	1										0.0111395
Phosphoserine phosphatase	1		0.0152762
Phosphoserine phosphatase SerB2	1	0.00588003
Photosystem I assembly protein Ycf3	1	0.224711
P-II family nitrogen regulator	1	0.356477
PL29 family lyase N-terminal domain-containing protein	1						1.44706
P-loop guanosine triphosphatase YjiA	1																			0.0173865
Polyol:NADP oxidoreductase	1																			0.0659829
Polyphosphate glucokinase	1																	0.605896
Polyphosphate:AMP phosphotransferase	1																				0.141049
Polyprenol monophosphomannose synthase	1		0.055102
polysaccharide biosynthesis/export family protein	1									0.895212
Polysialic acid transport protein KpsD	1																		0.187802
Porphobilinogen deaminase	1																0.156909
PqqA peptide cyclase	1								0.0889296
Processive diacylglycerol beta-glucosyltransferase	1										0.0259228
Propionate kinase	1																			0.0357591
Protease 7	1																			0.118601
Protease HtpX	1																			0.030192
Protein ElaB	1																			0.120432
Protein FdrA	1																			0.009962
Protein FixB	1																			0.0283534
Protein GnsA	1																			0.0387994
Protein HemX	1																			0.0675287
Protein HemY	1																			0.0138917
Protein MtfA	1																			0.0208638
Protein SphX	1																		0.156596
Protein translocase subunit SecA 1	1																	0.189972
Protein translocase subunit SecF	1										0.00866404
Protein UshA	1																			0.0221156
Protein YceI	1																		0.233835
Protein YdcF	1																			0.054042
Protein YdgH	1																			0.0915616
Protein YghO	1		0.0181719
Protein YgiW	1																			0.12759
Protein YhgF	1																				0.00971359
Protein YhjJ	1																			0.0222045
Protein YchN	1																			0.0850601
Protein YihD	1																			0.285764
Protein/nucleic acid deglycase 1	1																			0.0273515
Protein-arginine kinase	1										0.0918485
Protein-arginine kinase activator protein	1										0.0384231
Protein-export protein SecB	1																			0.142682
Protein-glutamate methylesterase/protein-glutamine glutaminase	1		0.0237245
Proton/sodium-glutamate symport protein	1										0.0322089
Protoporphyrinogen IX dehydrogenase [menaquinone]	1																0.444669
PTS system fructose-specific EIIABC component	1										0.0292719
PTS system glucitol/sorbitol-specific EIIB component	1										0.0449804
PTS system glucose-specific EIIA component	1																			0.320611
PTS system glucose-specific EIICB component	1																			0.0139092
PTS system lactose-specific EIIA component	1											0.681747
PTS system mannose-specific EIIC component	1										0.175447
PTS system N-acetylglucosamine-specific EIICB component	1										0.287548
PTS system N-acetylglucosamine-specific EIICBA component	1																			0.0546065
Pullulanase	1	0.0625361
Purine-binding protein	1														0.205816
Putative 2-dehydro-3-deoxy-D-gluconate aldolase YagE	1															0.106827
putative 2-dehydro-3-deoxygalactonokinase DgoK1	1																			0.0870993
Putative ABC transporter arginine-binding protein 2	1																			0.136516
putative ABC transporter ATP-binding protein YbiT	1		0.025353
Putative acid--amine ligase YgiC	1																			0.0286472
putative acrylyl-CoA reductase AcuI	1																			0.071671
Putative acyl-CoA thioester hydrolase YbhC	1																			0.0233069
putative adenylyltransferase/sulfurtransferase MoeZ	1	0.0103468
Putative aliphatic sulfonates transport permease protein SsuC	1																				0.0513741
Putative aminohydrolase SsnA	1																			0.0375265
Putative beta-xylosidase	1	0.0449073
Putative carbamoyltransferase YgeW	1																			0.15397
putative cobalt-factor III C(17)-methyltransferase	1														0.0562862
Putative competence-damage inducible protein	1										0.0192581
putative copper-importing P-type ATPase A	1										0.00506146
putative cysteine desulfurase	1										0.0217133
Putative D-galactosamine-6-phosphate deaminase AgaS	1																			0.0345557
Putative dimethyl sulfoxide reductase chain YnfE	1																			0.0136854
putative dimethyl sulfoxide reductase chain YnfF	1																			0.0277138
putative efflux pump membrane transporter TtgB	1								0.0189633
putative efflux pump outer membrane protein TtgC	1																		0.316057
Putative esterase	1		0.0339933
putative Fe(2+)-trafficking protein	1																			0.133666
Putative fimbrium subunit Fim1C	1	0.0756529
putative fructose-bisphosphate aldolase	1											0.0299872
Putative glucose-6-phosphate 1-epimerase	1																			0.150447
putative glycine dehydrogenase (decarboxylating) subunit 2	1										0.0166393
Putative glycoside/cation symporter YagG	1	0.00524089
putative histidine-binding protein	1																		0.649023
putative HTH-type transcriptional regulator YbbH	1										0.0155041
putative HTH-type transcriptional regulator YdjF	1										0.0492918
putative HTH-type transcriptional regulator YxaF	1										0.0314016
putative hydrolase	1																0.0313616
putative hydrolase YcaC	1																			0.0691114
putative ketoamine kinase	1																			0.143056
Putative KHG/KDPG aldolase	1																				0.646114
putative L,D-transpeptidase YbiS	1																			0.0144547
putative lipoprotein YbjP	1																			0.0517325
putative lipoprotein YceB	1																			0.0178352
putative lipoprotein YiaD	1																			0.0908862
putative manganese catalase	1																				0.137337
putative manganese-dependent inorganic pyrophosphatase	1																0.0724915
putative mannose-6-phosphate isomerase GmuF	1										0.0385428
Putative monooxygenase YcnE	1		0.181453
putative murein peptide carboxypeptidase	1										0.0557559
Putative mycofactocin radical SAM maturase MftC	1					0.0212248
Putative N-acetylmannosamine-6-phosphate 2-epimerase	1																			0.0869173
Putative NAD(P)H nitroreductase	1		0.034095
Putative NAD(P)H nitroreductase YdjA	1																			0.0604252
putative Ni/Fe-hydrogenase 1 B-type cytochrome subunit	1										0.0654616
putative NTE family protein	1								0.0477688
putative oxidoreductase	1										0.0230825
putative oxidoreductase YdhV	1																			0.0126375
Putative oxidoreductase YgfK	1																			0.0589322
putative oxidoreductase/MSMEI 1564	1																	0.180027
putative parvulin-type peptidyl-prolyl cis-trans isomerase	1																0.663297
putative periplasmic iron-binding protein	1	0.0142051
putative phosphatase YcdX	1										0.0300845
Putative pre-16S rRNA nuclease	1	0.0611437
putative propionyl-CoA carboxylase beta chain 5	1																	0.0539361
putative protease SohB	1																			0.0190106
putative protease YhbU	1																			0.0100222
putative protein YccJ	1																			0.221156
putative protein YcgM	1		0.0083325
putative protein YdjI	1																			0.0477316
putative protein YhaP	1		0.00273087
putative protein YhcH	1					0.206762
putative protein YibN	1																			0.0773274
putative protein YmgD	1																			0.162317
putative protein YncE	1																			0.0187952
putative protein YxeI	1								0.0479561
Putative reactive intermediate deaminase TdcF	1																			0.145723
putative ribonucleotide transport ATP-binding protein mkl	1								0.0337191
Putative selenoprotein YdfZ	1																			0.115529
Putative septation protein SpoVG	1																				0.730053
Putative succinyl-diaminopimelate desuccinylase DapE	1		0.0353856
putative sugar kinase YdjH	1																			0.0737188
Putative sugar phosphate isomerase YwlF	1										0.197048
Putative thioredoxin 2	1																	0.202071
putative transcriptional regulatory protein pdtaR	1																	0.255039
putative tRNA/rRNA methyltransferase	1																	0.0730897
putative tRNA/rRNA methyltransferase YfiF	1																			0.0256413
putative xanthine dehydrogenase subunit A	1										0.0456639
putative zinc-type alcohol dehydrogenase-like protein YdjJ	1																			0.041427
putative zinc-type alcohol dehydrogenase-like protein YjmD	1												0.0794084
Putrescine-binding periplasmic protein SpuD	1															0.165483
Pyridoxal 5'-phosphate synthase subunit PdxS	1					0.0870389
Pyridoxal kinase PdxY	1																			0.0270646
Pyridoxal phosphate homeostasis protein	1										0.0849
Pyridoxine 4-dehydrogenase	1																			0.00773274
Pyridoxine kinase	1										0.0827464
Pyridoxine/pyridoxal/pyridoxamine kinase	1																			0.0195368
Pyrimidine/purine nucleotide 5'-monophosphate nucleosidase	1																			0.0219208
Pyrimidine-nucleoside phosphorylase	1										0.04286
Pyrimidine-specific ribonucleoside hydrolase RihB	1																	0.453708
Pyruvate dehydrogenase E1 component	1																			0.164558
Pyruvate kinase I	1																			0.261153
Pyruvate kinase II	1																			0.207334
Pyruvate/proton symporter BtsT	1																			0.0247102
Quinate/shikimate dehydrogenase	1																			0.0153581
Quinone oxidoreductase 1	1																			0.0946847
Quinone reductase	1																			0.0823455
Quinone-dependent D-lactate dehydrogenase	1																			0.0329217
Quinone-reactive Ni/Fe-hydrogenase large chain	1																		1.05041
Quinone-reactive Ni/Fe-hydrogenase small chain	1																		0.0390753
Redox-sensing transcriptional repressor Rex	1		0.0104956
Redox-sensing transcriptional repressor Rex 1	1										0.0722281
Reducing end xylose-releasing exo-oligoxylanase	1																	0.128248
Regulator of ribonuclease activity A	1																			0.0618139
Respiratory nitrate reductase 1 alpha chain	1																			0.00177351
Rhamnulose-1-phosphate aldolase	1								0.0187189
Ribokinase	1																			0.0322072
Ribonuclease 3	1										0.0711479
Ribonuclease BN	1										0.0329751
Ribonuclease G	1		0.00760632
Ribonuclease P protein component	1							0.230234
Ribonuclease PH	1										0.0106903
Ribonucleoside-diphosphate reductase 1 subunit beta	1																			0.0411727
Ribose-5-phosphate isomerase B	1		0.0316326
Ribosomal large subunit pseudouridine synthase D	1		0.016504
Ribosomal RNA large subunit methyltransferase K/L	1		0.0509568
Ribosomal RNA small subunit methyltransferase H	1		0.00936492
Ribosome-associated inhibitor A	1																			0.156571
Right origin-binding protein	1																			0.0229574
RNA polymerase sigma factor RpoD	1																			0.0234505
RNA polymerase-associated protein RapA	1				0.0106249
RNA-binding protein	1										0.131247
Sec translocon accessory complex subunit YajC	1																			0.110578
Secretory immunoglobulin A-binding protein EsiB	1							0.053425
Selenide, water dikinase	1																			0.00956007
Selenocysteine-specific elongation factor	1																			0.0108057
Serine/threonine-protein kinase PrkC	1										0.0234879
Shikimate kinase	1								0.0534368
Shikimate kinase 1	1																			0.0383508
Short-chain-enoyl-CoA hydratase	1												1.84095
Signal peptidase I T	1										0.153908
Signal transduction histidine-protein kinase AtoS	1																				0.122307
Signal transduction histidine-protein kinase BarA	1																			0.00240911
SIMPL domain-containing protein	1								0.398262
Small heat shock protein IbpA	1																			0.0887854
Small ribosomal subunit biogenesis GTPase RsgA	1																			0.025275
Small, acid-soluble spore protein beta	1																				0.981008
sn-glycerol-3-phosphate import ATP-binding protein UgpC	1																			0.124245
Solute-binding protein	1															0.532545
Spermidine N(1)-acetyltransferase	1																			0.118901
Spermidine/putrescine import ATP-binding protein PotA	1																			0.0175521
Spermidine/putrescine-binding periplasmic protein	1																			0.0571956
spore coat protein	1																				2.0435
Sporulation-specific N-acetylmuramoyl-L-alanine amidase	1																				0.314641
Stage 0 sporulation protein A	1																				0.190464
Stage IV sporulation protein A	1																				0.102827
Stage V sporulation protein S	1										0.174691
Stress response protein NhaX	1														2.53637
Succinate dehydrogenase flavoprotein subunit	1																			0.0263281
Succinate dehydrogenase iron-sulfur subunit	1																			0.102215
Sucrose permease	1										0.0278172
Sucrose-6-phosphate hydrolase	1										0.0667308
SufD family Fe-S cluster assembly protein	1														0.335499
sugar ABC transporter substrate-binding protein	1																				1.09274
sugar binding protein of ABC transporter system	1																	0.44916
sugar phosphate isomerase/epimerase	1																				0.670811
Sulfoquinovose isomerase	1																				0.0633379
SusC/RagA family TonB-linked outer membrane protein	1									1.18135
SusD-like protein P25	1						0.274798
Tail-specific protease	1																			0.0178352
Taurine--pyruvate aminotransferase	1												0.437167
Tetraacyldisaccharide 4'-kinase	1										0.00964071
Thiamine thiazole synthase	1								0.120357
Thiamine-binding periplasmic protein	1																			0.0473423
Thiamine-monophosphate kinase	1		0.0363087
Thiol:disulfide interchange protein DsbA	1																			0.0637951
Thiol:disulfide interchange protein DsbL	1																0.924596
Threonine/serine transporter TdcC	1																			0.00748836
Threonylcarbamoyl-AMP synthase	1		0.0151433
Thymidine phosphorylase	1																			0.118118
Thymidylate synthase	1		0.0366651
TIGR00266 family protein	1																				0.931862
TolC family protein	1								0.460119
Toluene efflux pump membrane transporter TtgH	1							0.0344949
Toxin-antitoxin biofilm protein TabA	1								0.179835
Trans-2-decenoyl-[acyl-carrier-protein] isomerase	1												0.237223
Trans-4-hydroxy-L-proline dehydratase	1																			0.0532413
Transcriptional activator protein CopR	1				0.217555
Transcriptional regulator CtsR	1										0.0776251
Transcriptional regulator KdgR	1																			0.0588629
Transcriptional regulator YqjI	1																			0.0106839
Transcriptional regulatory protein AfsQ1	1								0.0651128
Transcriptional regulatory protein OmpR	1																			0.0416403
Transcriptional regulatory protein PhoP	1																			0.0545453
Transcriptional regulatory protein PrrA	1	0.0510765
Transcriptional regulatory protein RcsB	1																			0.056313
Transcriptional regulatory protein ZraR	1		0.00754185
Transcription-repair-coupling factor	1																			0.00284995
Transketolase 1	1																			0.171788
Transketolase 2	1																			0.0149206
Trehalose-6-phosphate hydrolase	1																			0.0220755
Trifunctional nucleotide phosphoesterase protein YfkN	1	0.00818611
Trimethylamine-N-oxide reductase 2	1																		0.265087
Trk system potassium uptake protein TrkA	1	0.00405405
tRNA pseudouridine synthase D	1																			0.0316843
tRNA threonylcarbamoyladenosine biosynthesis protein TsaB	1										0.0186441
tRNA1(Val) (adenine(37)-N6)-methyltransferase	1		0.0646113
tRNA-modifying protein YgfZ	1																			0.0373117
tRNA-specific adenosine deaminase	1								0.110668
Tryptophan synthase alpha chain	1								0.0361059
Tryptophanase	1																			0.0516501
Tungstate uptake system ATP-binding protein TupC	1					0.0213741
Type III pantothenate kinase	1										0.0974704
type VI secretion system tube protein TssD	1		0.512448
Tyrosine aminotransferase	1										0.13171
Tyrosine-protein kinase etk	1																			0.0319854
Ubiquinone/menaquinone biosynthesis C-methyltransferase UbiE	1																			0.0660826
UDP-2,3-diacylglucosamine hydrolase	1		0.0397247
UDP-4-amino-4-deoxy-L-arabinose--oxoglutarate aminotransferase	1										0.0387202
UDP-galactopyranose mutase	1							0.0423953
UDP-glucose:undecaprenyl-phosphate glucose-1-phosphate transferase	1										0.0188028
UDP-N-acetylenolpyruvoylglucosamine reductase	1																	0.047735
UDP-N-acetylglucosamine 1-carboxyvinyltransferase 1	1										0.033586
UDP-N-acetylglucosamine 2-epimerase	1										0.0274735
UDP-N-acetylglucosamine 4-epimerase	1				0.0156653
UDP-N-acetylmuramate--L-alanyl-gamma-D-glutamyl- meso-2,6-diaminoheptandioate ligase	1																			0.0169376
Undecaprenyl phosphate-alpha-4-amino-4-deoxy-L-arabinose arabinosyl transferase	1										0.0078764
Universal stress protein A	1																			0.406989
Universal stress protein D	1																			0.116808
Universal stress protein F	1																			0.253408
Universal stress protein UP12	1																			0.334849
Universal stress protein/MSMEI 3859	1																	0.0555989
Unsaturated glucuronyl hydrolase	1				0.0988632
Uptake hydrogenase small subunit	1										0.0792477
Uracil-DNA glycosylase	1										0.0394523
Urocanate reductase	1																4.94063
USG-1 protein	1																			0.0196875
UvrABC system protein B	1																			0.0213598
Validoxylamine A 7'-phosphate phosphatase	1										0.0286395
Valine--pyruvate aminotransferase	1																			0.0185623
Vancomycin C-type resistance protein VanC	1		0.087598
Vitamin B12 transport ATP-binding protein BacA	1										0.0137844
V-type ATP synthase subunit D	1		0.0169966
V-type sodium ATPase catalytic subunit A	1																				0.0176926
Xaa-Pro dipeptidase	1																			0.0324496
Xyloglucan-specific endo-beta-1,4-glucanase BoGH5A	1	0.0111842
Xyloglucan-specific endo-beta-1,4-glucanase BoGH9A	1	0.140115
Xylose import ATP-binding protein XylG	1																	0.0742749
Xylulose-5-phosphate/fructose-6-phosphate phosphoketolase	1																	1.58561
YMGG-like glycine zipper-containing protein	1															0.488574
zinc ribbon domain-containing protein	1																	0.573294
